# Supplementary material for: Tumor-derived miR-20b-5p promotes lymphatic metastasis of esophageal squamous cell carcinoma by remodeling the tumor microenvironment
Source: Signal Transduct Target Ther. 2023 Jan 25;8:29. doi: 10.1038/s41392-022-01242-1 (PMC9873610; doi:10.1038/s41392-022-01242-1)
Supplement: Supplementary file 2 — Table S4 [file 41392_2022_1242_MOESM2_ESM.xlsx]

## Sheet: HDLEC-iput
8S_rRNA_ENSG00000275877	0
8S_rRNA_ENSG00000276871	0
8S_rRNA_ENSG00000277739	0
8S_rRNA_ENSG00000283274	0
8S_rRNA_ENSG00000283291	0
8S_rRNA_ENSG00000283568	0
ENSG00000000003	0
ENSG00000000005	0
ENSG00000000419	0
ENSG00000000457	0
ENSG00000000460	0
ENSG00000000938	0
ENSG00000000971	0
ENSG00000001036	0
ENSG00000001084	0
ENSG00000001167	0
ENSG00000001460	0
ENSG00000001461	0
ENSG00000001497	0
ENSG00000001561	0
ENSG00000001617	0
ENSG00000001626	0
ENSG00000001629	0
ENSG00000001630	0
ENSG00000001631	0
ENSG00000002016	0
ENSG00000002079	0
ENSG00000002330	0
ENSG00000002549	0
ENSG00000002586	0
ENSG00000002587	0
ENSG00000002726	0
ENSG00000002745	0
ENSG00000002746	0
ENSG00000002822	0
ENSG00000002834	0
ENSG00000002919	0
ENSG00000002933	0
ENSG00000003056	0
ENSG00000003096	0
ENSG00000003137	1
ENSG00000003147	0
ENSG00000003249	0
ENSG00000003393	0
ENSG00000003400	0
ENSG00000003402	0
ENSG00000003436	1
ENSG00000003509	0
ENSG00000003756	0
ENSG00000003987	0
ENSG00000003989	0
ENSG00000004059	0
ENSG00000004139	0
ENSG00000004142	0
ENSG00000004399	0
ENSG00000004455	0
ENSG00000004468	0
ENSG00000004478	0
ENSG00000004487	0
ENSG00000004534	0
ENSG00000004660	0
ENSG00000004700	0
ENSG00000004766	0
ENSG00000004776	0
ENSG00000004777	0
ENSG00000004779	0
ENSG00000004799	0
ENSG00000004809	0
ENSG00000004838	0
ENSG00000004846	0
ENSG00000004848	0
ENSG00000004864	0
ENSG00000004866	0
ENSG00000004897	0
ENSG00000004939	0
ENSG00000004948	0
ENSG00000004961	0
ENSG00000004975	0
ENSG00000005001	0
ENSG00000005007	0
ENSG00000005020	0
ENSG00000005022	0
ENSG00000005059	0
ENSG00000005073	0
ENSG00000005075	0
ENSG00000005100	0
ENSG00000005102	0
ENSG00000005108	0
ENSG00000005156	0
ENSG00000005175	0
ENSG00000005187	0
ENSG00000005189	0
ENSG00000005194	0
ENSG00000005206	0
ENSG00000005238	0
ENSG00000005243	0
ENSG00000005249	0
ENSG00000005302	0
ENSG00000005339	0
ENSG00000005379	0
ENSG00000005381	0
ENSG00000005421	0
ENSG00000005436	0
ENSG00000005448	0
ENSG00000005469	0
ENSG00000005471	0
ENSG00000005483	0
ENSG00000005486	0
ENSG00000005513	0
ENSG00000005700	0
ENSG00000005801	0
ENSG00000005810	0
ENSG00000005812	0
ENSG00000005844	0
ENSG00000005882	0
ENSG00000005884	0
ENSG00000005889	0
ENSG00000005893	0
ENSG00000005961	0
ENSG00000005981	0
ENSG00000006007	0
ENSG00000006015	0
ENSG00000006016	0
ENSG00000006025	0
ENSG00000006042	0
ENSG00000006047	0
ENSG00000006059	0
ENSG00000006062	0
ENSG00000006071	0
ENSG00000006116	0
ENSG00000006118	0
ENSG00000006125	0
ENSG00000006128	0
ENSG00000006194	0
ENSG00000006210	0
ENSG00000006282	0
ENSG00000006283	0
ENSG00000006327	0
ENSG00000006377	0
ENSG00000006432	0
ENSG00000006451	0
ENSG00000006453	0
ENSG00000006459	0
ENSG00000006468	0
ENSG00000006530	0
ENSG00000006534	0
ENSG00000006555	0
ENSG00000006576	0
ENSG00000006606	0
ENSG00000006607	0
ENSG00000006611	0
ENSG00000006625	0
ENSG00000006634	0
ENSG00000006638	0
ENSG00000006652	0
ENSG00000006659	0
ENSG00000006695	0
ENSG00000006704	0
ENSG00000006712	0
ENSG00000006715	0
ENSG00000006740	0
ENSG00000006744	0
ENSG00000006747	0
ENSG00000006756	0
ENSG00000006757	0
ENSG00000006788	0
ENSG00000006831	0
ENSG00000006837	0
ENSG00000007001	0
ENSG00000007038	0
ENSG00000007047	0
ENSG00000007062	0
ENSG00000007080	0
ENSG00000007129	0
ENSG00000007168	0
ENSG00000007171	0
ENSG00000007174	0
ENSG00000007202	0
ENSG00000007216	0
ENSG00000007237	0
ENSG00000007255	0
ENSG00000007264	0
ENSG00000007306	0
ENSG00000007312	0
ENSG00000007314	0
ENSG00000007341	0
ENSG00000007350	0
ENSG00000007372	0
ENSG00000007376	0
ENSG00000007384	0
ENSG00000007392	0
ENSG00000007402	0
ENSG00000007516	0
ENSG00000007520	0
ENSG00000007541	0
ENSG00000007545	0
ENSG00000007866	0
ENSG00000007908	0
ENSG00000007923	0
ENSG00000007933	0
ENSG00000007944	0
ENSG00000007952	0
ENSG00000007968	0
ENSG00000008018	0
ENSG00000008056	0
ENSG00000008083	0
ENSG00000008086	0
ENSG00000008118	0
ENSG00000008128	0
ENSG00000008130	0
ENSG00000008196	0
ENSG00000008197	0
ENSG00000008226	0
ENSG00000008256	0
ENSG00000008277	0
ENSG00000008282	0
ENSG00000008283	0
ENSG00000008294	0
ENSG00000008300	0
ENSG00000008311	0
ENSG00000008323	0
ENSG00000008324	0
ENSG00000008382	0
ENSG00000008394	0
ENSG00000008405	0
ENSG00000008438	0
ENSG00000008441	0
ENSG00000008513	0
ENSG00000008516	0
ENSG00000008517	0
ENSG00000008710	0
ENSG00000008735	0
ENSG00000008838	0
ENSG00000008853	0
ENSG00000008869	0
ENSG00000008952	0
ENSG00000008988	0
ENSG00000009307	0
ENSG00000009335	0
ENSG00000009413	0
ENSG00000009694	0
ENSG00000009709	0
ENSG00000009724	0
ENSG00000009765	0
ENSG00000009780	0
ENSG00000009790	0
ENSG00000009830	0
ENSG00000009844	0
ENSG00000009950	0
ENSG00000009954	0
ENSG00000010017	0
ENSG00000010030	0
ENSG00000010072	0
ENSG00000010165	0
ENSG00000010219	0
ENSG00000010244	0
ENSG00000010256	0
ENSG00000010270	0
ENSG00000010278	0
ENSG00000010282	0
ENSG00000010292	0
ENSG00000010295	0
ENSG00000010310	0
ENSG00000010318	0
ENSG00000010319	0
ENSG00000010322	0
ENSG00000010327	0
ENSG00000010361	0
ENSG00000010379	0
ENSG00000010404	0
ENSG00000010438	0
ENSG00000010539	0
ENSG00000010610	0
ENSG00000010626	0
ENSG00000010671	0
ENSG00000010704	0
ENSG00000010803	0
ENSG00000010810	0
ENSG00000010818	0
ENSG00000010932	0
ENSG00000011007	0
ENSG00000011009	0
ENSG00000011021	0
ENSG00000011028	0
ENSG00000011052	0
ENSG00000011083	0
ENSG00000011105	0
ENSG00000011114	0
ENSG00000011132	0
ENSG00000011143	0
ENSG00000011198	0
ENSG00000011201	0
ENSG00000011243	0
ENSG00000011258	0
ENSG00000011260	0
ENSG00000011275	0
ENSG00000011295	0
ENSG00000011304	0
ENSG00000011332	0
ENSG00000011347	1
ENSG00000011376	0
ENSG00000011405	0
ENSG00000011422	0
ENSG00000011426	0
ENSG00000011451	0
ENSG00000011454	0
ENSG00000011465	0
ENSG00000011478	0
ENSG00000011485	0
ENSG00000011523	0
ENSG00000011566	0
ENSG00000011590	0
ENSG00000011600	0
ENSG00000011638	0
ENSG00000011677	0
ENSG00000012048	0
ENSG00000012061	0
ENSG00000012124	0
ENSG00000012171	0
ENSG00000012174	0
ENSG00000012211	0
ENSG00000012223	0
ENSG00000012232	0
ENSG00000012504	0
ENSG00000012660	0
ENSG00000012779	0
ENSG00000012817	0
ENSG00000012822	0
ENSG00000012963	0
ENSG00000012983	0
ENSG00000013016	0
ENSG00000013275	0
ENSG00000013288	0
ENSG00000013293	0
ENSG00000013297	0
ENSG00000013306	0
ENSG00000013364	0
ENSG00000013374	0
ENSG00000013375	0
ENSG00000013392	0
ENSG00000013441	0
ENSG00000013503	0
ENSG00000013523	0
ENSG00000013561	0
ENSG00000013563	0
ENSG00000013573	0
ENSG00000013583	0
ENSG00000013588	0
ENSG00000013619	0
ENSG00000013725	0
ENSG00000013810	0
ENSG00000014123	1
ENSG00000014138	0
ENSG00000014164	0
ENSG00000014216	0
ENSG00000014257	0
ENSG00000014641	0
ENSG00000014824	0
ENSG00000014914	0
ENSG00000014919	0
ENSG00000015133	0
ENSG00000015153	0
ENSG00000015171	0
ENSG00000015285	0
ENSG00000015413	0
ENSG00000015475	0
ENSG00000015479	0
ENSG00000015520	0
ENSG00000015532	0
ENSG00000015568	0
ENSG00000015592	0
ENSG00000015676	0
ENSG00000016082	0
ENSG00000016391	0
ENSG00000016402	0
ENSG00000016490	0
ENSG00000016602	0
ENSG00000016864	0
ENSG00000017260	0
ENSG00000017427	0
ENSG00000017483	0
ENSG00000017797	0
ENSG00000018189	0
ENSG00000018236	0
ENSG00000018280	0
ENSG00000018408	0
ENSG00000018510	0
ENSG00000018607	0
ENSG00000018610	0
ENSG00000018625	0
ENSG00000018699	0
ENSG00000018869	0
ENSG00000019102	0
ENSG00000019144	0
ENSG00000019169	0
ENSG00000019186	0
ENSG00000019485	0
ENSG00000019505	0
ENSG00000019549	0
ENSG00000019582	1
ENSG00000019991	0
ENSG00000019995	0
ENSG00000020129	0
ENSG00000020181	0
ENSG00000020219	0
ENSG00000020256	0
ENSG00000020426	0
ENSG00000020577	0
ENSG00000020633	0
ENSG00000020922	0
ENSG00000021300	0
ENSG00000021355	0
ENSG00000021461	0
ENSG00000021488	0
ENSG00000021574	0
ENSG00000021645	0
ENSG00000021762	0
ENSG00000021776	0
ENSG00000021826	0
ENSG00000021852	0
ENSG00000022267	0
ENSG00000022277	0
ENSG00000022355	0
ENSG00000022556	0
ENSG00000022567	0
ENSG00000022840	0
ENSG00000022976	0
ENSG00000023041	0
ENSG00000023171	0
ENSG00000023191	0
ENSG00000023228	0
ENSG00000023287	0
ENSG00000023318	0
ENSG00000023330	0
ENSG00000023445	0
ENSG00000023516	0
ENSG00000023572	0
ENSG00000023608	0
ENSG00000023697	0
ENSG00000023734	0
ENSG00000023839	0
ENSG00000023892	0
ENSG00000023902	0
ENSG00000023909	0
ENSG00000024048	0
ENSG00000024422	1
ENSG00000024526	0
ENSG00000024862	0
ENSG00000025039	0
ENSG00000025156	0
ENSG00000025293	0
ENSG00000025423	0
ENSG00000025434	0
ENSG00000025708	0
ENSG00000025770	0
ENSG00000025772	0
ENSG00000025796	0
ENSG00000025800	0
ENSG00000026025	0
ENSG00000026036	1
ENSG00000026103	0
ENSG00000026297	0
ENSG00000026508	0
ENSG00000026559	0
ENSG00000026652	0
ENSG00000026751	0
ENSG00000026950	0
ENSG00000027001	0
ENSG00000027075	0
ENSG00000027644	0
ENSG00000027697	0
ENSG00000027847	0
ENSG00000027869	0
ENSG00000028116	0
ENSG00000028137	0
ENSG00000028203	0
ENSG00000028277	0
ENSG00000028310	0
ENSG00000028528	0
ENSG00000028839	0
ENSG00000029153	1
ENSG00000029363	0
ENSG00000029364	0
ENSG00000029534	0
ENSG00000029559	0
ENSG00000029639	0
ENSG00000029725	0
ENSG00000029993	0
ENSG00000030066	0
ENSG00000030110	0
ENSG00000030304	0
ENSG00000030419	0
ENSG00000030582	1
ENSG00000031003	0
ENSG00000031081	0
ENSG00000031691	0
ENSG00000031698	0
ENSG00000031823	0
ENSG00000032219	0
ENSG00000032389	0
ENSG00000032444	0
ENSG00000032742	0
ENSG00000033011	0
ENSG00000033030	0
ENSG00000033050	0
ENSG00000033100	0
ENSG00000033122	0
ENSG00000033170	0
ENSG00000033178	0
ENSG00000033327	0
ENSG00000033627	0
ENSG00000033800	0
ENSG00000033867	0
ENSG00000034053	0
ENSG00000034152	0
ENSG00000034239	0
ENSG00000034510	0
ENSG00000034533	0
ENSG00000034677	0
ENSG00000034693	0
ENSG00000034713	0
ENSG00000034971	0
ENSG00000035115	0
ENSG00000035141	0
ENSG00000035403	0
ENSG00000035499	0
ENSG00000035664	0
ENSG00000035681	0
ENSG00000035687	0
ENSG00000035720	0
ENSG00000035862	0
ENSG00000035928	0
ENSG00000036054	0
ENSG00000036257	0
ENSG00000036448	0
ENSG00000036473	0
ENSG00000036530	0
ENSG00000036549	0
ENSG00000036565	0
ENSG00000036672	0
ENSG00000036828	0
ENSG00000037042	0
ENSG00000037241	0
ENSG00000037280	0
ENSG00000037474	0
ENSG00000037637	0
ENSG00000037749	0
ENSG00000037757	0
ENSG00000037897	0
ENSG00000037965	0
ENSG00000038002	0
ENSG00000038210	0
ENSG00000038219	0
ENSG00000038274	0
ENSG00000038295	0
ENSG00000038358	0
ENSG00000038382	0
ENSG00000038427	0
ENSG00000038532	0
ENSG00000038945	0
ENSG00000039068	0
ENSG00000039123	0
ENSG00000039139	0
ENSG00000039319	0
ENSG00000039523	0
ENSG00000039537	0
ENSG00000039560	0
ENSG00000039600	0
ENSG00000039650	0
ENSG00000039987	0
ENSG00000040199	0
ENSG00000040275	0
ENSG00000040341	0
ENSG00000040487	0
ENSG00000040531	0
ENSG00000040608	0
ENSG00000040633	0
ENSG00000040731	0
ENSG00000040933	0
ENSG00000041353	0
ENSG00000041357	0
ENSG00000041515	0
ENSG00000041802	0
ENSG00000041880	0
ENSG00000041982	1
ENSG00000041988	0
ENSG00000042062	0
ENSG00000042088	0
ENSG00000042286	0
ENSG00000042304	0
ENSG00000042317	0
ENSG00000042429	0
ENSG00000042445	0
ENSG00000042493	0
ENSG00000042753	0
ENSG00000042781	0
ENSG00000042813	0
ENSG00000042832	0
ENSG00000042980	0
ENSG00000043039	0
ENSG00000043093	0
ENSG00000043143	0
ENSG00000043355	0
ENSG00000043462	0
ENSG00000043514	0
ENSG00000043591	0
ENSG00000044012	0
ENSG00000044090	0
ENSG00000044115	0
ENSG00000044446	0
ENSG00000044459	0
ENSG00000044524	0
ENSG00000044574	0
ENSG00000046604	0
ENSG00000046647	0
ENSG00000046651	0
ENSG00000046653	0
ENSG00000046774	0
ENSG00000046889	0
ENSG00000047056	0
ENSG00000047188	0
ENSG00000047230	0
ENSG00000047249	0
ENSG00000047315	0
ENSG00000047346	0
ENSG00000047365	0
ENSG00000047410	0
ENSG00000047457	0
ENSG00000047578	0
ENSG00000047579	0
ENSG00000047597	0
ENSG00000047617	0
ENSG00000047621	0
ENSG00000047634	0
ENSG00000047644	0
ENSG00000047648	0
ENSG00000047662	0
ENSG00000047849	0
ENSG00000047932	0
ENSG00000047936	0
ENSG00000048028	0
ENSG00000048052	0
ENSG00000048140	0
ENSG00000048162	0
ENSG00000048342	0
ENSG00000048392	0
ENSG00000048405	0
ENSG00000048462	0
ENSG00000048471	0
ENSG00000048540	0
ENSG00000048544	0
ENSG00000048545	0
ENSG00000048649	0
ENSG00000048707	0
ENSG00000048740	0
ENSG00000048828	0
ENSG00000048991	0
ENSG00000049089	0
ENSG00000049130	0
ENSG00000049167	0
ENSG00000049192	0
ENSG00000049239	0
ENSG00000049245	0
ENSG00000049246	0
ENSG00000049247	0
ENSG00000049249	0
ENSG00000049283	0
ENSG00000049323	0
ENSG00000049449	0
ENSG00000049540	0
ENSG00000049541	0
ENSG00000049618	0
ENSG00000049656	0
ENSG00000049759	0
ENSG00000049768	0
ENSG00000049769	0
ENSG00000049860	0
ENSG00000049883	0
ENSG00000050030	0
ENSG00000050130	0
ENSG00000050165	0
ENSG00000050327	0
ENSG00000050344	0
ENSG00000050393	0
ENSG00000050405	0
ENSG00000050426	0
ENSG00000050438	0
ENSG00000050555	0
ENSG00000050628	0
ENSG00000050730	0
ENSG00000050748	0
ENSG00000050767	0
ENSG00000050820	0
ENSG00000051009	0
ENSG00000051108	0
ENSG00000051128	0
ENSG00000051180	0
ENSG00000051341	0
ENSG00000051382	0
ENSG00000051523	0
ENSG00000051596	0
ENSG00000051620	0
ENSG00000051825	0
ENSG00000052126	0
ENSG00000052344	0
ENSG00000052723	1
ENSG00000052749	0
ENSG00000052795	0
ENSG00000052802	0
ENSG00000052841	0
ENSG00000052850	0
ENSG00000053108	0
ENSG00000053254	0
ENSG00000053328	0
ENSG00000053371	0
ENSG00000053372	0
ENSG00000053438	0
ENSG00000053501	0
ENSG00000053524	0
ENSG00000053702	0
ENSG00000053747	0
ENSG00000053770	0
ENSG00000053900	0
ENSG00000053918	0
ENSG00000054116	0
ENSG00000054118	0
ENSG00000054148	0
ENSG00000054179	0
ENSG00000054219	0
ENSG00000054267	0
ENSG00000054277	0
ENSG00000054282	0
ENSG00000054356	0
ENSG00000054392	0
ENSG00000054523	0
ENSG00000054598	0
ENSG00000054611	0
ENSG00000054654	0
ENSG00000054690	0
ENSG00000054793	0
ENSG00000054796	0
ENSG00000054803	0
ENSG00000054938	0
ENSG00000054965	0
ENSG00000054967	0
ENSG00000054983	0
ENSG00000055044	0
ENSG00000055070	1
ENSG00000055118	0
ENSG00000055130	0
ENSG00000055147	0
ENSG00000055163	0
ENSG00000055208	0
ENSG00000055211	0
ENSG00000055332	0
ENSG00000055483	0
ENSG00000055609	0
ENSG00000055732	0
ENSG00000055813	0
ENSG00000055917	0
ENSG00000055950	0
ENSG00000055955	0
ENSG00000055957	0
ENSG00000056050	0
ENSG00000056097	0
ENSG00000056277	0
ENSG00000056291	0
ENSG00000056487	0
ENSG00000056558	0
ENSG00000056586	0
ENSG00000056736	0
ENSG00000056972	0
ENSG00000056998	0
ENSG00000057019	1
ENSG00000057149	0
ENSG00000057252	0
ENSG00000057294	0
ENSG00000057468	0
ENSG00000057593	0
ENSG00000057608	0
ENSG00000057657	0
ENSG00000057663	0
ENSG00000057704	0
ENSG00000057757	0
ENSG00000057935	0
ENSG00000058056	0
ENSG00000058063	1
ENSG00000058085	0
ENSG00000058091	0
ENSG00000058262	0
ENSG00000058272	1
ENSG00000058335	0
ENSG00000058404	0
ENSG00000058453	0
ENSG00000058600	0
ENSG00000058668	0
ENSG00000058673	0
ENSG00000058729	0
ENSG00000058799	0
ENSG00000058804	0
ENSG00000058866	0
ENSG00000059122	0
ENSG00000059145	0
ENSG00000059377	0
ENSG00000059378	0
ENSG00000059573	0
ENSG00000059588	0
ENSG00000059691	0
ENSG00000059728	0
ENSG00000059758	0
ENSG00000059769	0
ENSG00000059804	0
ENSG00000059915	0
ENSG00000060069	0
ENSG00000060138	0
ENSG00000060140	0
ENSG00000060237	0
ENSG00000060303	0
ENSG00000060339	0
ENSG00000060491	0
ENSG00000060558	0
ENSG00000060566	0
ENSG00000060642	0
ENSG00000060656	0
ENSG00000060688	0
ENSG00000060709	0
ENSG00000060718	0
ENSG00000060749	0
ENSG00000060762	0
ENSG00000060971	0
ENSG00000060982	0
ENSG00000061273	0
ENSG00000061337	0
ENSG00000061455	0
ENSG00000061492	0
ENSG00000061656	0
ENSG00000061676	0
ENSG00000061794	0
ENSG00000061918	0
ENSG00000061936	0
ENSG00000061938	0
ENSG00000061987	0
ENSG00000062038	0
ENSG00000062096	0
ENSG00000062194	0
ENSG00000062282	0
ENSG00000062370	0
ENSG00000062485	0
ENSG00000062524	0
ENSG00000062582	0
ENSG00000062598	0
ENSG00000062650	0
ENSG00000062716	0
ENSG00000062725	1
ENSG00000062822	0
ENSG00000063015	0
ENSG00000063046	0
ENSG00000063127	0
ENSG00000063169	0
ENSG00000063176	0
ENSG00000063177	0
ENSG00000063180	0
ENSG00000063241	0
ENSG00000063244	0
ENSG00000063245	0
ENSG00000063322	0
ENSG00000063438	1
ENSG00000063515	0
ENSG00000063587	0
ENSG00000063601	0
ENSG00000063660	0
ENSG00000063761	0
ENSG00000063854	0
ENSG00000063978	1
ENSG00000064012	0
ENSG00000064042	0
ENSG00000064102	0
ENSG00000064115	0
ENSG00000064195	0
ENSG00000064199	0
ENSG00000064201	0
ENSG00000064205	0
ENSG00000064218	0
ENSG00000064225	0
ENSG00000064270	0
ENSG00000064300	0
ENSG00000064309	0
ENSG00000064313	0
ENSG00000064393	0
ENSG00000064419	0
ENSG00000064489	0
ENSG00000064490	0
ENSG00000064545	0
ENSG00000064547	0
ENSG00000064601	0
ENSG00000064607	0
ENSG00000064651	1
ENSG00000064652	0
ENSG00000064655	0
ENSG00000064666	0
ENSG00000064687	0
ENSG00000064692	0
ENSG00000064703	0
ENSG00000064726	0
ENSG00000064763	0
ENSG00000064787	0
ENSG00000064835	0
ENSG00000064886	0
ENSG00000064932	0
ENSG00000064933	0
ENSG00000064961	0
ENSG00000064989	0
ENSG00000064995	0
ENSG00000064999	0
ENSG00000065000	0
ENSG00000065029	0
ENSG00000065054	0
ENSG00000065057	1
ENSG00000065060	0
ENSG00000065135	0
ENSG00000065150	0
ENSG00000065154	0
ENSG00000065183	0
ENSG00000065243	1
ENSG00000065268	0
ENSG00000065308	0
ENSG00000065320	0
ENSG00000065325	0
ENSG00000065328	0
ENSG00000065357	0
ENSG00000065361	0
ENSG00000065371	0
ENSG00000065413	0
ENSG00000065427	0
ENSG00000065457	0
ENSG00000065485	0
ENSG00000065491	0
ENSG00000065518	0
ENSG00000065526	0
ENSG00000065534	0
ENSG00000065548	0
ENSG00000065559	0
ENSG00000065600	0
ENSG00000065609	0
ENSG00000065613	0
ENSG00000065615	0
ENSG00000065618	0
ENSG00000065621	0
ENSG00000065665	0
ENSG00000065675	0
ENSG00000065717	0
ENSG00000065802	1
ENSG00000065809	0
ENSG00000065833	0
ENSG00000065882	0
ENSG00000065883	0
ENSG00000065911	0
ENSG00000065923	0
ENSG00000065970	0
ENSG00000065978	0
ENSG00000065989	0
ENSG00000066027	0
ENSG00000066032	0
ENSG00000066044	0
ENSG00000066056	0
ENSG00000066084	0
ENSG00000066117	0
ENSG00000066135	0
ENSG00000066136	0
ENSG00000066185	0
ENSG00000066230	1
ENSG00000066248	0
ENSG00000066279	1
ENSG00000066294	0
ENSG00000066322	0
ENSG00000066336	0
ENSG00000066379	0
ENSG00000066382	0
ENSG00000066405	0
ENSG00000066422	0
ENSG00000066427	0
ENSG00000066455	0
ENSG00000066468	0
ENSG00000066557	0
ENSG00000066583	0
ENSG00000066629	0
ENSG00000066651	0
ENSG00000066654	0
ENSG00000066697	0
ENSG00000066735	0
ENSG00000066739	0
ENSG00000066777	0
ENSG00000066813	0
ENSG00000066827	0
ENSG00000066855	0
ENSG00000066923	0
ENSG00000066926	0
ENSG00000066933	0
ENSG00000067048	0
ENSG00000067057	0
ENSG00000067064	0
ENSG00000067066	0
ENSG00000067082	0
ENSG00000067113	0
ENSG00000067141	0
ENSG00000067167	0
ENSG00000067177	0
ENSG00000067182	0
ENSG00000067191	0
ENSG00000067208	0
ENSG00000067221	0
ENSG00000067225	0
ENSG00000067248	0
ENSG00000067334	0
ENSG00000067365	0
ENSG00000067369	0
ENSG00000067445	0
ENSG00000067533	0
ENSG00000067560	0
ENSG00000067596	0
ENSG00000067601	0
ENSG00000067606	0
ENSG00000067646	0
ENSG00000067704	0
ENSG00000067715	0
ENSG00000067798	0
ENSG00000067829	0
ENSG00000067836	0
ENSG00000067840	0
ENSG00000067842	0
ENSG00000067900	0
ENSG00000067955	0
ENSG00000067992	0
ENSG00000068001	0
ENSG00000068024	0
ENSG00000068028	0
ENSG00000068078	0
ENSG00000068079	0
ENSG00000068097	0
ENSG00000068120	0
ENSG00000068137	0
ENSG00000068305	0
ENSG00000068308	0
ENSG00000068323	0
ENSG00000068354	0
ENSG00000068366	0
ENSG00000068383	0
ENSG00000068394	0
ENSG00000068400	0
ENSG00000068438	0
ENSG00000068489	0
ENSG00000068615	0
ENSG00000068650	0
ENSG00000068654	0
ENSG00000068697	0
ENSG00000068724	0
ENSG00000068745	0
ENSG00000068781	0
ENSG00000068784	0
ENSG00000068796	0
ENSG00000068831	0
ENSG00000068878	0
ENSG00000068885	1
ENSG00000068903	0
ENSG00000068912	0
ENSG00000068971	0
ENSG00000068976	0
ENSG00000068985	0
ENSG00000069011	0
ENSG00000069018	0
ENSG00000069020	0
ENSG00000069122	0
ENSG00000069188	0
ENSG00000069206	0
ENSG00000069248	0
ENSG00000069275	0
ENSG00000069329	0
ENSG00000069345	0
ENSG00000069399	0
ENSG00000069424	0
ENSG00000069431	0
ENSG00000069482	0
ENSG00000069493	0
ENSG00000069509	0
ENSG00000069535	0
ENSG00000069667	0
ENSG00000069696	0
ENSG00000069702	0
ENSG00000069764	0
ENSG00000069812	0
ENSG00000069849	0
ENSG00000069869	0
ENSG00000069943	0
ENSG00000069956	0
ENSG00000069966	0
ENSG00000069974	0
ENSG00000069998	1
ENSG00000070010	0
ENSG00000070018	0
ENSG00000070019	0
ENSG00000070031	0
ENSG00000070047	0
ENSG00000070061	0
ENSG00000070081	0
ENSG00000070087	0
ENSG00000070159	0
ENSG00000070182	0
ENSG00000070190	0
ENSG00000070193	0
ENSG00000070214	0
ENSG00000070269	0
ENSG00000070366	0
ENSG00000070367	0
ENSG00000070371	0
ENSG00000070388	0
ENSG00000070404	1
ENSG00000070413	0
ENSG00000070423	0
ENSG00000070444	0
ENSG00000070476	0
ENSG00000070495	0
ENSG00000070501	0
ENSG00000070526	0
ENSG00000070540	0
ENSG00000070601	0
ENSG00000070610	0
ENSG00000070614	0
ENSG00000070669	0
ENSG00000070718	0
ENSG00000070729	0
ENSG00000070731	0
ENSG00000070748	0
ENSG00000070756	0
ENSG00000070759	0
ENSG00000070761	0
ENSG00000070770	0
ENSG00000070778	0
ENSG00000070785	0
ENSG00000070808	0
ENSG00000070814	0
ENSG00000070831	0
ENSG00000070882	0
ENSG00000070886	0
ENSG00000070915	0
ENSG00000070950	0
ENSG00000070961	0
ENSG00000070985	0
ENSG00000071051	0
ENSG00000071054	0
ENSG00000071073	0
ENSG00000071082	0
ENSG00000071127	0
ENSG00000071189	0
ENSG00000071203	0
ENSG00000071205	0
ENSG00000071242	0
ENSG00000071243	0
ENSG00000071246	0
ENSG00000071282	0
ENSG00000071462	0
ENSG00000071537	0
ENSG00000071539	0
ENSG00000071553	0
ENSG00000071564	0
ENSG00000071575	0
ENSG00000071626	0
ENSG00000071655	0
ENSG00000071677	0
ENSG00000071794	0
ENSG00000071859	0
ENSG00000071889	0
ENSG00000071894	0
ENSG00000071909	0
ENSG00000071967	0
ENSG00000071991	0
ENSG00000071994	0
ENSG00000072041	0
ENSG00000072042	0
ENSG00000072062	0
ENSG00000072071	0
ENSG00000072080	0
ENSG00000072110	0
ENSG00000072121	0
ENSG00000072133	0
ENSG00000072134	0
ENSG00000072135	0
ENSG00000072163	0
ENSG00000072182	0
ENSG00000072195	0
ENSG00000072201	0
ENSG00000072210	0
ENSG00000072274	0
ENSG00000072310	0
ENSG00000072315	0
ENSG00000072364	0
ENSG00000072401	0
ENSG00000072415	0
ENSG00000072422	0
ENSG00000072501	0
ENSG00000072506	0
ENSG00000072518	0
ENSG00000072571	1
ENSG00000072609	0
ENSG00000072657	0
ENSG00000072682	0
ENSG00000072694	0
ENSG00000072736	0
ENSG00000072756	0
ENSG00000072778	0
ENSG00000072786	0
ENSG00000072803	0
ENSG00000072818	0
ENSG00000072832	0
ENSG00000072840	0
ENSG00000072849	0
ENSG00000072858	0
ENSG00000072864	0
ENSG00000072952	0
ENSG00000072954	0
ENSG00000072958	0
ENSG00000073008	0
ENSG00000073050	0
ENSG00000073060	0
ENSG00000073067	0
ENSG00000073111	0
ENSG00000073146	0
ENSG00000073150	0
ENSG00000073169	0
ENSG00000073282	0
ENSG00000073331	0
ENSG00000073350	0
ENSG00000073417	0
ENSG00000073464	0
ENSG00000073536	0
ENSG00000073578	0
ENSG00000073584	0
ENSG00000073598	0
ENSG00000073605	0
ENSG00000073614	0
ENSG00000073670	1
ENSG00000073711	1
ENSG00000073712	0
ENSG00000073734	0
ENSG00000073737	0
ENSG00000073754	0
ENSG00000073756	0
ENSG00000073792	0
ENSG00000073803	0
ENSG00000073849	0
ENSG00000073861	0
ENSG00000073905	0
ENSG00000073910	0
ENSG00000073921	0
ENSG00000073969	0
ENSG00000074047	0
ENSG00000074054	0
ENSG00000074071	0
ENSG00000074181	0
ENSG00000074201	0
ENSG00000074211	0
ENSG00000074219	0
ENSG00000074266	0
ENSG00000074276	0
ENSG00000074317	0
ENSG00000074319	0
ENSG00000074356	0
ENSG00000074370	0
ENSG00000074410	0
ENSG00000074416	0
ENSG00000074527	0
ENSG00000074582	0
ENSG00000074590	0
ENSG00000074603	0
ENSG00000074621	0
ENSG00000074657	0
ENSG00000074660	0
ENSG00000074695	0
ENSG00000074696	0
ENSG00000074706	0
ENSG00000074755	0
ENSG00000074771	0
ENSG00000074800	0
ENSG00000074803	0
ENSG00000074842	0
ENSG00000074855	0
ENSG00000074935	0
ENSG00000074964	0
ENSG00000074966	0
ENSG00000075035	0
ENSG00000075043	0
ENSG00000075073	0
ENSG00000075089	0
ENSG00000075131	0
ENSG00000075142	0
ENSG00000075151	0
ENSG00000075188	0
ENSG00000075213	0
ENSG00000075218	0
ENSG00000075223	0
ENSG00000075234	0
ENSG00000075239	0
ENSG00000075240	0
ENSG00000075275	0
ENSG00000075290	0
ENSG00000075292	0
ENSG00000075303	0
ENSG00000075336	0
ENSG00000075340	0
ENSG00000075388	0
ENSG00000075391	0
ENSG00000075399	0
ENSG00000075407	0
ENSG00000075413	0
ENSG00000075415	0
ENSG00000075420	0
ENSG00000075426	0
ENSG00000075429	0
ENSG00000075461	0
ENSG00000075539	0
ENSG00000075568	0
ENSG00000075618	0
ENSG00000075624	0
ENSG00000075643	0
ENSG00000075651	0
ENSG00000075673	0
ENSG00000075702	0
ENSG00000075711	0
ENSG00000075785	0
ENSG00000075790	0
ENSG00000075826	0
ENSG00000075856	0
ENSG00000075884	0
ENSG00000075886	0
ENSG00000075891	0
ENSG00000075914	0
ENSG00000075945	0
ENSG00000075975	0
ENSG00000076003	0
ENSG00000076043	0
ENSG00000076053	0
ENSG00000076067	0
ENSG00000076108	0
ENSG00000076201	0
ENSG00000076242	0
ENSG00000076248	0
ENSG00000076258	0
ENSG00000076321	0
ENSG00000076344	0
ENSG00000076351	0
ENSG00000076356	0
ENSG00000076382	0
ENSG00000076513	0
ENSG00000076554	0
ENSG00000076555	0
ENSG00000076604	0
ENSG00000076641	0
ENSG00000076650	0
ENSG00000076662	0
ENSG00000076685	0
ENSG00000076706	0
ENSG00000076716	0
ENSG00000076770	0
ENSG00000076826	0
ENSG00000076864	0
ENSG00000076924	0
ENSG00000076928	0
ENSG00000076944	0
ENSG00000076984	0
ENSG00000077009	0
ENSG00000077044	0
ENSG00000077063	0
ENSG00000077080	0
ENSG00000077092	0
ENSG00000077097	0
ENSG00000077147	0
ENSG00000077150	0
ENSG00000077152	0
ENSG00000077157	0
ENSG00000077232	0
ENSG00000077235	0
ENSG00000077238	0
ENSG00000077254	0
ENSG00000077264	0
ENSG00000077274	0
ENSG00000077279	0
ENSG00000077312	0
ENSG00000077327	0
ENSG00000077348	0
ENSG00000077380	0
ENSG00000077420	0
ENSG00000077454	0
ENSG00000077458	0
ENSG00000077463	0
ENSG00000077498	0
ENSG00000077514	0
ENSG00000077522	0
ENSG00000077549	0
ENSG00000077585	0
ENSG00000077616	0
ENSG00000077684	0
ENSG00000077713	0
ENSG00000077721	0
ENSG00000077782	0
ENSG00000077800	0
ENSG00000077935	0
ENSG00000077942	0
ENSG00000077943	0
ENSG00000077984	0
ENSG00000078018	0
ENSG00000078043	0
ENSG00000078053	0
ENSG00000078061	0
ENSG00000078070	0
ENSG00000078081	0
ENSG00000078098	0
ENSG00000078114	0
ENSG00000078124	1
ENSG00000078140	0
ENSG00000078142	0
ENSG00000078177	0
ENSG00000078237	0
ENSG00000078246	0
ENSG00000078269	0
ENSG00000078295	0
ENSG00000078304	0
ENSG00000078319	0
ENSG00000078328	0
ENSG00000078369	0
ENSG00000078399	0
ENSG00000078401	0
ENSG00000078403	0
ENSG00000078487	0
ENSG00000078549	0
ENSG00000078579	0
ENSG00000078589	0
ENSG00000078596	0
ENSG00000078618	0
ENSG00000078668	0
ENSG00000078674	0
ENSG00000078687	0
ENSG00000078699	0
ENSG00000078725	0
ENSG00000078747	0
ENSG00000078795	0
ENSG00000078804	0
ENSG00000078808	0
ENSG00000078814	0
ENSG00000078898	0
ENSG00000078900	1
ENSG00000078902	0
ENSG00000078967	0
ENSG00000079101	0
ENSG00000079102	0
ENSG00000079112	0
ENSG00000079134	0
ENSG00000079150	0
ENSG00000079156	0
ENSG00000079215	0
ENSG00000079246	0
ENSG00000079257	0
ENSG00000079263	0
ENSG00000079277	0
ENSG00000079308	0
ENSG00000079313	0
ENSG00000079332	0
ENSG00000079335	0
ENSG00000079337	0
ENSG00000079385	0
ENSG00000079387	0
ENSG00000079393	0
ENSG00000079432	0
ENSG00000079435	0
ENSG00000079459	0
ENSG00000079462	0
ENSG00000079482	0
ENSG00000079557	0
ENSG00000079616	0
ENSG00000079689	0
ENSG00000079691	0
ENSG00000079739	0
ENSG00000079785	0
ENSG00000079805	0
ENSG00000079819	0
ENSG00000079841	0
ENSG00000079931	0
ENSG00000079950	0
ENSG00000079974	0
ENSG00000079999	0
ENSG00000080007	0
ENSG00000080031	0
ENSG00000080166	0
ENSG00000080189	0
ENSG00000080200	0
ENSG00000080224	0
ENSG00000080293	0
ENSG00000080298	0
ENSG00000080345	0
ENSG00000080371	0
ENSG00000080493	0
ENSG00000080503	0
ENSG00000080511	0
ENSG00000080546	0
ENSG00000080561	0
ENSG00000080572	0
ENSG00000080573	0
ENSG00000080603	0
ENSG00000080608	0
ENSG00000080618	0
ENSG00000080644	0
ENSG00000080709	0
ENSG00000080802	0
ENSG00000080815	0
ENSG00000080819	0
ENSG00000080822	0
ENSG00000080823	0
ENSG00000080824	0
ENSG00000080839	0
ENSG00000080845	0
ENSG00000080854	0
ENSG00000080910	0
ENSG00000080947	0
ENSG00000080986	0
ENSG00000081014	0
ENSG00000081019	0
ENSG00000081026	0
ENSG00000081041	0
ENSG00000081051	1
ENSG00000081052	0
ENSG00000081059	0
ENSG00000081087	0
ENSG00000081138	0
ENSG00000081148	0
ENSG00000081154	0
ENSG00000081177	0
ENSG00000081181	0
ENSG00000081189	0
ENSG00000081237	0
ENSG00000081248	0
ENSG00000081277	0
ENSG00000081307	0
ENSG00000081320	0
ENSG00000081377	0
ENSG00000081386	0
ENSG00000081479	0
ENSG00000081665	0
ENSG00000081692	0
ENSG00000081721	0
ENSG00000081760	0
ENSG00000081791	0
ENSG00000081800	0
ENSG00000081803	0
ENSG00000081818	0
ENSG00000081842	0
ENSG00000081853	0
ENSG00000081870	0
ENSG00000081913	0
ENSG00000081923	0
ENSG00000081985	0
ENSG00000082014	0
ENSG00000082068	0
ENSG00000082074	0
ENSG00000082126	0
ENSG00000082146	0
ENSG00000082153	0
ENSG00000082175	0
ENSG00000082196	0
ENSG00000082212	0
ENSG00000082213	0
ENSG00000082258	0
ENSG00000082269	0
ENSG00000082293	0
ENSG00000082397	0
ENSG00000082438	0
ENSG00000082458	0
ENSG00000082482	0
ENSG00000082497	0
ENSG00000082512	0
ENSG00000082515	0
ENSG00000082516	0
ENSG00000082556	0
ENSG00000082641	0
ENSG00000082684	0
ENSG00000082701	0
ENSG00000082781	0
ENSG00000082805	0
ENSG00000082898	0
ENSG00000082929	0
ENSG00000082996	0
ENSG00000083067	0
ENSG00000083093	0
ENSG00000083097	0
ENSG00000083099	0
ENSG00000083123	0
ENSG00000083168	0
ENSG00000083223	0
ENSG00000083290	0
ENSG00000083307	0
ENSG00000083312	0
ENSG00000083444	0
ENSG00000083454	0
ENSG00000083457	0
ENSG00000083520	0
ENSG00000083535	0
ENSG00000083544	0
ENSG00000083622	0
ENSG00000083635	0
ENSG00000083642	0
ENSG00000083720	0
ENSG00000083750	0
ENSG00000083782	0
ENSG00000083799	0
ENSG00000083807	0
ENSG00000083812	0
ENSG00000083814	0
ENSG00000083817	0
ENSG00000083828	0
ENSG00000083838	0
ENSG00000083844	0
ENSG00000083845	0
ENSG00000083857	0
ENSG00000083896	0
ENSG00000083937	0
ENSG00000084070	0
ENSG00000084072	0
ENSG00000084073	0
ENSG00000084090	0
ENSG00000084092	0
ENSG00000084093	0
ENSG00000084110	0
ENSG00000084112	0
ENSG00000084207	0
ENSG00000084234	0
ENSG00000084444	0
ENSG00000084453	0
ENSG00000084463	0
ENSG00000084623	0
ENSG00000084628	0
ENSG00000084636	0
ENSG00000084652	0
ENSG00000084674	0
ENSG00000084676	0
ENSG00000084693	0
ENSG00000084710	0
ENSG00000084731	0
ENSG00000084733	0
ENSG00000084734	0
ENSG00000084754	0
ENSG00000084764	0
ENSG00000084774	0
ENSG00000085063	0
ENSG00000085117	0
ENSG00000085185	0
ENSG00000085224	1
ENSG00000085231	0
ENSG00000085265	0
ENSG00000085274	0
ENSG00000085276	0
ENSG00000085365	0
ENSG00000085377	0
ENSG00000085382	0
ENSG00000085415	0
ENSG00000085433	0
ENSG00000085449	0
ENSG00000085465	0
ENSG00000085491	0
ENSG00000085511	0
ENSG00000085514	0
ENSG00000085552	0
ENSG00000085563	0
ENSG00000085644	0
ENSG00000085662	1
ENSG00000085719	0
ENSG00000085721	0
ENSG00000085733	0
ENSG00000085741	0
ENSG00000085760	0
ENSG00000085788	0
ENSG00000085831	0
ENSG00000085832	0
ENSG00000085840	0
ENSG00000085871	0
ENSG00000085872	0
ENSG00000085978	0
ENSG00000085982	0
ENSG00000085998	0
ENSG00000085999	0
ENSG00000086015	0
ENSG00000086061	0
ENSG00000086062	0
ENSG00000086065	0
ENSG00000086102	0
ENSG00000086159	0
ENSG00000086189	0
ENSG00000086200	0
ENSG00000086205	0
ENSG00000086232	0
ENSG00000086288	0
ENSG00000086289	0
ENSG00000086300	0
ENSG00000086475	0
ENSG00000086504	0
ENSG00000086506	0
ENSG00000086544	0
ENSG00000086548	0
ENSG00000086570	0
ENSG00000086589	0
ENSG00000086598	0
ENSG00000086619	0
ENSG00000086666	0
ENSG00000086696	0
ENSG00000086712	0
ENSG00000086717	0
ENSG00000086730	0
ENSG00000086758	0
ENSG00000086827	0
ENSG00000086848	0
ENSG00000086967	0
ENSG00000086991	0
ENSG00000087008	0
ENSG00000087053	0
ENSG00000087074	0
ENSG00000087076	0
ENSG00000087077	0
ENSG00000087085	0
ENSG00000087086	0
ENSG00000087087	0
ENSG00000087088	0
ENSG00000087095	0
ENSG00000087111	0
ENSG00000087116	0
ENSG00000087128	0
ENSG00000087152	0
ENSG00000087157	0
ENSG00000087191	0
ENSG00000087206	0
ENSG00000087237	0
ENSG00000087245	0
ENSG00000087250	0
ENSG00000087253	0
ENSG00000087258	0
ENSG00000087263	0
ENSG00000087266	0
ENSG00000087269	0
ENSG00000087274	0
ENSG00000087299	0
ENSG00000087301	0
ENSG00000087302	0
ENSG00000087303	0
ENSG00000087338	0
ENSG00000087365	0
ENSG00000087448	0
ENSG00000087460	0
ENSG00000087470	0
ENSG00000087494	0
ENSG00000087495	0
ENSG00000087502	0
ENSG00000087510	0
ENSG00000087586	0
ENSG00000087589	0
ENSG00000087842	0
ENSG00000087884	0
ENSG00000087903	0
ENSG00000087995	0
ENSG00000088002	0
ENSG00000088035	0
ENSG00000088038	0
ENSG00000088053	0
ENSG00000088179	0
ENSG00000088205	0
ENSG00000088247	0
ENSG00000088256	0
ENSG00000088280	0
ENSG00000088298	0
ENSG00000088305	0
ENSG00000088320	0
ENSG00000088325	0
ENSG00000088340	0
ENSG00000088356	0
ENSG00000088367	0
ENSG00000088386	0
ENSG00000088387	0
ENSG00000088448	0
ENSG00000088451	0
ENSG00000088538	0
ENSG00000088543	0
ENSG00000088682	0
ENSG00000088726	0
ENSG00000088727	0
ENSG00000088756	0
ENSG00000088766	0
ENSG00000088782	0
ENSG00000088808	0
ENSG00000088812	0
ENSG00000088826	0
ENSG00000088827	0
ENSG00000088832	0
ENSG00000088833	0
ENSG00000088836	0
ENSG00000088854	0
ENSG00000088876	0
ENSG00000088881	0
ENSG00000088882	0
ENSG00000088888	0
ENSG00000088899	0
ENSG00000088926	0
ENSG00000088930	0
ENSG00000088970	0
ENSG00000088986	0
ENSG00000088992	0
ENSG00000089006	0
ENSG00000089009	0
ENSG00000089012	0
ENSG00000089022	0
ENSG00000089041	0
ENSG00000089048	0
ENSG00000089050	0
ENSG00000089053	0
ENSG00000089057	0
ENSG00000089060	0
ENSG00000089063	0
ENSG00000089091	0
ENSG00000089094	0
ENSG00000089101	0
ENSG00000089116	0
ENSG00000089123	0
ENSG00000089127	0
ENSG00000089154	0
ENSG00000089157	0
ENSG00000089159	0
ENSG00000089163	0
ENSG00000089169	0
ENSG00000089177	0
ENSG00000089195	0
ENSG00000089199	0
ENSG00000089220	0
ENSG00000089225	0
ENSG00000089234	0
ENSG00000089248	0
ENSG00000089250	0
ENSG00000089280	0
ENSG00000089289	0
ENSG00000089327	0
ENSG00000089335	0
ENSG00000089351	0
ENSG00000089356	0
ENSG00000089472	0
ENSG00000089486	0
ENSG00000089505	0
ENSG00000089558	0
ENSG00000089597	0
ENSG00000089639	0
ENSG00000089682	0
ENSG00000089685	0
ENSG00000089692	0
ENSG00000089693	0
ENSG00000089723	0
ENSG00000089737	0
ENSG00000089775	0
ENSG00000089818	0
ENSG00000089820	0
ENSG00000089847	0
ENSG00000089876	0
ENSG00000089902	0
ENSG00000089916	0
ENSG00000090006	0
ENSG00000090013	0
ENSG00000090020	0
ENSG00000090054	0
ENSG00000090060	0
ENSG00000090061	0
ENSG00000090097	0
ENSG00000090104	0
ENSG00000090238	0
ENSG00000090263	0
ENSG00000090266	0
ENSG00000090273	0
ENSG00000090316	0
ENSG00000090339	0
ENSG00000090372	0
ENSG00000090376	0
ENSG00000090382	0
ENSG00000090402	0
ENSG00000090432	0
ENSG00000090447	0
ENSG00000090470	0
ENSG00000090487	0
ENSG00000090512	0
ENSG00000090520	0
ENSG00000090530	0
ENSG00000090534	0
ENSG00000090539	0
ENSG00000090554	0
ENSG00000090565	0
ENSG00000090581	0
ENSG00000090612	0
ENSG00000090615	0
ENSG00000090621	0
ENSG00000090659	0
ENSG00000090661	0
ENSG00000090674	0
ENSG00000090686	0
ENSG00000090776	0
ENSG00000090857	0
ENSG00000090861	0
ENSG00000090863	0
ENSG00000090889	0
ENSG00000090905	0
ENSG00000090924	0
ENSG00000090932	0
ENSG00000090971	0
ENSG00000090975	0
ENSG00000090989	0
ENSG00000091009	0
ENSG00000091010	0
ENSG00000091039	1
ENSG00000091073	0
ENSG00000091106	0
ENSG00000091127	0
ENSG00000091128	0
ENSG00000091129	0
ENSG00000091136	0
ENSG00000091137	0
ENSG00000091138	0
ENSG00000091140	0
ENSG00000091157	0
ENSG00000091164	0
ENSG00000091181	0
ENSG00000091262	0
ENSG00000091317	0
ENSG00000091409	0
ENSG00000091428	0
ENSG00000091436	0
ENSG00000091482	0
ENSG00000091483	0
ENSG00000091490	0
ENSG00000091513	0
ENSG00000091527	0
ENSG00000091536	0
ENSG00000091542	0
ENSG00000091583	0
ENSG00000091592	0
ENSG00000091622	0
ENSG00000091640	0
ENSG00000091651	0
ENSG00000091656	0
ENSG00000091664	0
ENSG00000091704	0
ENSG00000091732	0
ENSG00000091831	0
ENSG00000091844	0
ENSG00000091879	0
ENSG00000091947	0
ENSG00000091972	0
ENSG00000091986	0
ENSG00000092009	0
ENSG00000092010	0
ENSG00000092020	0
ENSG00000092036	0
ENSG00000092051	0
ENSG00000092054	0
ENSG00000092067	0
ENSG00000092068	0
ENSG00000092094	0
ENSG00000092096	0
ENSG00000092098	0
ENSG00000092108	0
ENSG00000092140	0
ENSG00000092148	0
ENSG00000092199	0
ENSG00000092200	0
ENSG00000092201	0
ENSG00000092203	0
ENSG00000092208	0
ENSG00000092295	0
ENSG00000092330	0
ENSG00000092345	0
ENSG00000092377	0
ENSG00000092421	0
ENSG00000092439	0
ENSG00000092445	0
ENSG00000092470	0
ENSG00000092529	0
ENSG00000092531	0
ENSG00000092607	0
ENSG00000092621	0
ENSG00000092758	0
ENSG00000092820	0
ENSG00000092841	0
ENSG00000092847	0
ENSG00000092850	0
ENSG00000092853	0
ENSG00000092871	0
ENSG00000092929	0
ENSG00000092931	0
ENSG00000092964	0
ENSG00000092969	0
ENSG00000092978	0
ENSG00000093000	1
ENSG00000093009	0
ENSG00000093010	0
[truncated: 58,615 more rows]

## Sheet: HDLEC-output
category	over_represented_pvalue	under_represented_pvalue	numDEInCat	numInCat	term	ontology
10748	GO:0042101	2.09e-07	1	10	135	T cell receptor complex	CC
17199	GO:0072562	1e-06	1	13	147	blood microparticle	CC
3532	GO:0006909	1.55e-06	1	22	371	phagocytosis	BP
11324	GO:0043227	9.62e-06	0.999995	315	13195	membrane-bounded organelle	CC
11328	GO:0043231	1.12e-05	0.999994	280	11375	intracellular membrane-bounded organelle	CC
2794	GO:0005783	4.61e-05	0.999977	54	1433	endoplasmic reticulum	CC
11323	GO:0043226	6.41e-05	0.999963	334	14313	organelle	CC
11326	GO:0043229	8.39e-05	0.999948	313	13182	intracellular organelle	CC
1666	GO:0003823	8.97e-05	0.999985	9	154	antigen binding	MF
15350	GO:0061157	0.000102384	0.999991	6	32	mRNA destabilization	BP
5688	GO:0015917	0.000109517	0.999999	3	4	aminophospholipid transport	BP
8251	GO:0031974	0.000115404	0.999924	170	6508	membrane-enclosed lumen	CC
11330	GO:0043233	0.000115404	0.999924	170	6508	organelle lumen	CC
15760	GO:0070013	0.000115404	0.999924	170	6508	intracellular organelle lumen	CC
7434	GO:0030321	0.000129679	0.999998	3	5	transepithelial chloride transport	BP
10980	GO:0042571	0.000141763	0.999989	5	65	immunoglobulin complex, circulating	CC
943	GO:0002250	0.000182024	0.999929	24	678	adaptive immune response	BP
13640	GO:0050779	0.000182194	0.999982	6	35	RNA destabilization	BP
340	GO:0000910	0.000207216	0.999946	13	172	cytokinesis	BP
3525	GO:0006898	0.000323523	0.999893	17	326	receptor-mediated endocytosis	BP
285	GO:0000776	0.000324293	0.999924	11	138	kinetochore	CC
9708	GO:0034987	0.000327575	0.99997	5	69	immunoglobulin receptor binding	MF
1030	GO:0002376	0.000345868	0.999783	91	3258	immune system process	BP
16727	GO:0071682	0.000382062	0.999978	4	20	endocytic vesicle lumen	CC
2307	GO:0004857	0.00043655	0.999846	18	381	enzyme inhibitor activity	MF
12721	GO:0046661	0.000461636	0.999878	12	164	male sex differentiation	BP
4224	GO:0008584	0.000480637	0.999881	11	141	male gonad development	BP
15550	GO:0061640	0.000486598	0.9999	9	100	cytoskeleton-dependent cytokinesis	BP
11094	GO:0042771	0.000492917	0.999939	6	45	intrinsic apoptotic signaling pathway in response to DNA damage by p53 class mediator	BP
13937	GO:0051248	0.000518048	0.999729	42	1199	negative regulation of protein metabolic process	BP
12656	GO:0046546	0.000522919	0.999869	11	142	development of primary male sexual characteristics	BP
3563	GO:0006958	0.000551545	0.999911	7	129	complement activation, classical pathway	BP
8414	GO:0032268	0.000563185	0.999647	83	2748	regulation of cellular protein metabolic process	BP
4120	GO:0008406	0.000658123	0.999796	14	223	gonad development	BP
6559	GO:0019210	0.000662294	0.999892	7	69	kinase inhibitor activity	MF
13935	GO:0051246	0.000710468	0.999547	86	2886	regulation of protein metabolic process	BP
17997	GO:0097371	0.00072306	0.999978	3	8	MDM2/MDM4 family protein binding	MF
5818	GO:0016192	0.000769732	0.99953	69	2139	vesicle-mediated transport	BP
7946	GO:0031399	0.000775673	0.999536	63	1914	regulation of protein modification process	BP
12021	GO:0045137	0.000837726	0.999733	14	229	development of primary sexual characteristics	BP
5031	GO:0010831	0.000898337	0.999902	5	39	positive regulation of myotube differentiation	BP
16368	GO:0071062	0.000950375	0.999994	2	3	alphav-beta3 integrin-vitronectin complex	CC
18322	GO:0098802	0.00103203	0.999662	14	302	plasma membrane signaling receptor complex	CC
13625	GO:0050764	0.00107597	0.999779	8	97	regulation of phagocytosis	BP
16930	GO:0072061	0.00114056	0.999992	2	3	inner medullary collecting duct development	BP
3533	GO:0006910	0.00119874	0.999855	5	77	phagocytosis, recognition	BP
6756	GO:0019814	0.00123686	0.999806	6	148	immunoglobulin complex	CC
15260	GO:0061014	0.00132577	0.999799	6	50	positive regulation of mRNA catabolic process	BP
7052	GO:0021871	0.00138565	0.999886	4	24	forebrain regionalization	BP
1081	GO:0002455	0.00143615	0.999725	7	143	humoral immune response mediated by circulating immunoglobulin	BP
12337	GO:0045859	0.00150085	0.999239	32	805	regulation of protein kinase activity	BP
301	GO:0000793	0.00160593	0.999477	13	221	condensed chromosome	CC
13250	GO:0048518	0.00166775	0.998809	167	6323	positive regulation of biological process	BP
20066	GO:1902811	0.00171824	0.999986	2	3	positive regulation of skeletal muscle fiber differentiation	BP
8899	GO:0032954	0.00172759	0.999986	2	3	regulation of cytokinetic process	BP
3556	GO:0006950	0.00185969	0.998722	111	4135	response to stress	BP
13285	GO:0048584	0.001941	0.998756	72	2447	positive regulation of response to stimulus	BP
288	GO:0000779	0.0019416	0.999511	9	123	condensed chromosome, centromeric region	CC
3835	GO:0007548	0.00198243	0.999277	15	280	sex differentiation	BP
13685	GO:0050851	0.00200616	0.999295	14	313	antigen receptor-mediated signaling pathway	BP
13995	GO:0051338	0.00207575	0.998863	38	1023	regulation of transferase activity	BP
14166	GO:0051657	0.00210148	0.999896	3	11	maintenance of organelle location	BP
7298	GO:0030139	0.00220543	0.999156	16	312	endocytic vesicle	CC
2700	GO:0005634	0.00225188	0.998364	195	7953	nucleus	CC
13254	GO:0048522	0.00226589	0.998377	153	5704	positive regulation of cellular process	BP
11529	GO:0043549	0.00230962	0.99876	35	915	regulation of kinase activity	BP
3524	GO:0006897	0.00233451	0.998871	26	664	endocytosis	BP
17692	GO:0090461	0.00233716	0.999969	2	4	glutamate homeostasis	BP
8415	GO:0032269	0.00237304	0.998689	38	1147	negative regulation of cellular protein metabolic process	BP
13647	GO:0050790	0.00238425	0.998455	73	2395	regulation of catalytic activity	BP
21563	GO:1905671	0.0024297	0.999967	2	4	regulation of lysosome organization	BP
2309	GO:0004860	0.0024594	0.999571	6	65	protein kinase inhibitor activity	MF
6385	GO:0018158	0.00250045	0.99986	3	15	protein oxidation	BP
284	GO:0000775	0.00258348	0.999157	12	197	chromosome, centromeric region	CC
1063	GO:0002433	0.00258856	0.999381	8	136	immune response-regulating cell surface receptor signaling pathway involved in phagocytosis	BP
10564	GO:0038096	0.00258856	0.999381	8	136	Fc-gamma receptor signaling pathway involved in phagocytosis	BP
519	GO:0001609	0.00263147	0.999956	2	5	G protein-coupled adenosine receptor activity	MF
13650	GO:0050794	0.00270842	0.998046	272	11374	regulation of cellular process	BP
8135	GO:0031720	0.00271384	0.999943	2	10	haptoglobin binding	MF
6556	GO:0019207	0.00276306	0.999089	12	215	kinase regulator activity	MF
3560	GO:0006955	0.00279364	0.998241	61	2276	immune response	BP
2888	GO:0005940	0.00280273	0.999839	3	14	septin ring	CC
7792	GO:0031105	0.00280273	0.999839	3	14	septin complex	CC
286	GO:0000777	0.00284055	0.999316	8	107	condensed chromosome kinetochore	CC
10562	GO:0038094	0.0028909	0.999296	8	139	Fc-gamma receptor signaling pathway	BP
2699	GO:0005622	0.00295818	0.998015	340	14989	intracellular	CC
13627	GO:0050766	0.0029596	0.999463	6	68	positive regulation of phagocytosis	BP
735	GO:0001932	0.00320018	0.998072	49	1497	regulation of protein phosphorylation	BP
16055	GO:0070507	0.00340994	0.99885	12	191	regulation of microtubule cytoskeleton organization	BP
20065	GO:1902809	0.00341779	0.999944	2	4	regulation of skeletal muscle fiber differentiation	BP
11009	GO:0042611	0.00345478	0.999772	3	22	MHC protein complex	CC
13977	GO:0051301	0.00355675	0.998251	25	604	cell division	BP
1061	GO:0002431	0.00361607	0.999086	8	142	Fc receptor mediated stimulatory signaling pathway	BP
8187	GO:0031838	0.00363941	0.999909	2	11	haptoglobin-hemoglobin complex	CC
15282	GO:0061044	0.00368129	0.999917	2	7	negative regulation of vascular wound healing	BP
17321	GO:0080144	0.00371707	0.999926	2	5	amino acid homeostasis	BP
7947	GO:0031400	0.00376351	0.99814	25	642	negative regulation of protein modification process	BP
20644	GO:1903912	0.00376925	0.999935	2	4	negative regulation of endoplasmic reticulum stress-induced eIF2 alpha phosphorylation	BP
8253	GO:0031981	0.0037725	0.997278	137	5392	nuclear lumen	CC
8358	GO:0032156	0.00381339	0.999752	3	15	septin cytoskeleton	CC
14153	GO:0051641	0.0039281	0.997265	100	3485	cellular localization	BP
137	GO:0000278	0.00397995	0.997749	37	1056	mitotic cell cycle	BP
10926	GO:0042448	0.00399544	0.999731	3	17	progesterone metabolic process	BP
5171	GO:0012506	0.00406635	0.99782	31	804	vesicle membrane	CC
289	GO:0000780	0.00416433	0.999521	4	32	condensed nuclear chromosome, centromeric region	CC
2799	GO:0005788	0.00416767	0.998353	15	307	endoplasmic reticulum lumen	CC
5075	GO:0010883	0.00417755	0.999341	5	52	regulation of lipid storage	BP
17910	GO:0097193	0.00422139	0.99839	14	291	intrinsic apoptotic signaling pathway	BP
3561	GO:0006956	0.00422619	0.999018	7	166	complement activation	BP
5170	GO:0012505	0.00423881	0.996958	125	4575	endomembrane system	CC
9995	GO:0035590	0.00425307	0.999507	4	33	purinergic nucleotide receptor signaling pathway	BP
11682	GO:0044065	0.0046962	0.999668	3	16	regulation of respiratory system process	BP
2822	GO:0005833	0.00479171	0.99986	2	12	hemoglobin complex	CC
2849	GO:0005874	0.00482294	0.99778	20	431	microtubule	CC
17311	GO:0080090	0.00498395	0.996325	160	6147	regulation of primary metabolic process	BP
17907	GO:0097190	0.00510034	0.997497	23	614	apoptotic signaling pathway	BP
7795	GO:0031110	0.00520257	0.998768	7	85	regulation of microtubule polymerization or depolymerization	BP
7300	GO:0030141	0.00532099	0.997151	29	856	secretory granule	CC
7956	GO:0031410	0.00547283	0.99633	72	2415	cytoplasmic vesicle	CC
5028	GO:0010828	0.00548024	0.999086	5	45	positive regulation of glucose transmembrane transport	BP
3569	GO:0006974	0.00552322	0.996973	31	863	cellular response to DNA damage stimulus	BP
18147	GO:0097708	0.00567881	0.996185	72	2419	intracellular vesicle	CC
13900	GO:0051171	0.00568923	0.995795	155	5952	regulation of nitrogen compound metabolic process	BP
13705	GO:0050871	0.00575957	0.998589	7	140	positive regulation of B cell activation	BP
2497	GO:0005161	0.00576767	0.999565	3	15	platelet-derived growth factor receptor binding	MF
19649	GO:1901741	0.00579188	0.999545	3	20	positive regulation of myoblast fusion	BP
15750	GO:0065009	0.00589544	0.995903	88	3078	regulation of molecular function	BP
11385	GO:0043312	0.00605717	0.997207	19	486	neutrophil degranulation	BP
966	GO:0002283	0.00630108	0.997084	19	489	neutrophil activation involved in immune response	BP
14154	GO:0051642	0.00630412	0.99919	4	30	centrosome localization	BP
9152	GO:0033554	0.00632422	0.995832	63	2095	cellular response to stress	BP
22723	GO:2001222	0.00636781	0.998899	5	45	regulation of neuron migration	BP
2710	GO:0005654	0.00640215	0.995397	111	3981	nucleoplasm	CC
4098	GO:0008375	0.00646726	0.99887	5	50	acetylglucosaminyltransferase activity	MF
13839	GO:0051087	0.00660636	0.998352	7	105	chaperone binding	MF
3670	GO:0007166	0.00667143	0.995331	89	3204	cell surface receptor signaling pathway	BP
10486	GO:0036493	0.00679766	0.999816	2	5	positive regulation of translation in response to endoplasmic reticulum stress	BP
13724	GO:0050900	0.00680068	0.996828	19	511	leukocyte migration	BP
10857	GO:0042325	0.00680823	0.995668	52	1666	regulation of phosphorylation	BP
3534	GO:0006911	0.00685632	0.998493	6	115	phagocytosis, engulfment	BP
15650	GO:0061842	0.00691411	0.999085	4	31	microtubule organizing center localization	BP
13655	GO:0050802	0.00699873	0.999405	3	22	circadian sleep/wake cycle, sleep	BP
19647	GO:1901739	0.00702509	0.999402	3	22	regulation of myoblast fusion	BP
9930	GO:0035490	0.00709238	1	1	1	regulation of leukotriene production involved in inflammatory response	BP
9931	GO:0035491	0.00709238	1	1	1	positive regulation of leukotriene production involved in inflammatory response	BP
19475	GO:1901331	0.00709238	1	1	1	positive regulation of odontoblast differentiation	BP
4250	GO:0008630	0.00714032	0.998194	7	103	intrinsic apoptotic signaling pathway in response to DNA damage	BP
13295	GO:0048608	0.00731068	0.996572	19	443	reproductive structure development	BP
6568	GO:0019220	0.00733	0.995227	57	1864	regulation of phosphate metabolic process	BP
5183	GO:0014012	0.00740115	0.999744	2	9	peripheral nervous system axon regeneration	BP
13903	GO:0051174	0.00742377	0.995163	57	1865	regulation of phosphorus metabolic process	BP
139	GO:0000281	0.00745739	0.998358	6	72	mitotic cytokinesis	BP
6810	GO:0019915	0.00746986	0.998347	6	81	lipid storage	BP
21463	GO:1905451	0.00747397	0.999788	2	5	positive regulation of Fc-gamma receptor signaling pathway involved in phagocytosis	BP
1098	GO:0002480	0.00753081	0.999744	2	8	antigen processing and presentation of exogenous peptide antigen via MHC class I, TAP-independent	BP
302	GO:0000794	0.00761107	0.998052	7	103	condensed nuclear chromosome	CC
10148	GO:0035813	0.00764405	0.999332	3	21	regulation of renal sodium excretion	BP
4698	GO:0009986	0.00771417	0.995667	31	898	cell surface	CC
3380	GO:0006670	0.00777885	0.999324	3	19	sphingosine metabolic process	BP
10759	GO:0042119	0.00780265	0.996312	19	501	neutrophil activation	BP
8928	GO:0032991	0.00780728	0.994221	137	5452	protein-containing complex	CC
1075	GO:0002446	0.00806437	0.996176	19	500	neutrophil mediated immunity	BP
15468	GO:0061458	0.00807567	0.996176	19	447	reproductive system development	BP
15333	GO:0061135	0.00810522	0.997435	9	190	endopeptidase regulator activity	MF
17106	GO:0072332	0.0082786	0.99813	6	78	intrinsic apoptotic signaling pathway by p53 class mediator	BP
4042	GO:0008283	0.00833062	0.994501	59	2045	cell population proliferation	BP
5030	GO:0010830	0.00836933	0.998426	5	63	regulation of myotube differentiation	BP
12106	GO:0045321	0.00840143	0.994906	40	1309	leukocyte activation	BP
7794	GO:0031109	0.00843767	0.997553	8	117	microtubule polymerization or depolymerization	BP
11977	GO:0045055	0.00848842	0.995346	28	794	regulated exocytosis	BP
7578	GO:0030659	0.00863621	0.995209	29	782	cytoplasmic vesicle membrane	CC
10364	GO:0036230	0.00879536	0.995793	19	508	granulocyte activation	BP
10144	GO:0035809	0.00879997	0.999187	3	22	regulation of urine volume	BP
9688	GO:0034774	0.00883613	0.996456	13	322	secretory granule lumen	CC
22317	GO:2000431	0.00887072	1	1	1	regulation of cytokinesis, actomyosin contractile ring assembly	BP
3998	GO:0008207	0.00898432	0.998694	4	40	C21-steroid hormone metabolic process	BP
14169	GO:0051661	0.00904847	0.999691	2	6	maintenance of centrosome location	BP
21719	GO:1990070	0.00918457	1	1	1	TRAPPI protein complex	CC
10147	GO:0035812	0.00918565	0.999134	3	23	renal sodium excretion	BP
18181	GO:0098528	0.00929571	0.999678	2	6	skeletal muscle fiber differentiation	BP
16635	GO:0071556	0.00929982	0.99911	3	26	integral component of lumenal side of endoplasmic reticulum membrane	CC
18193	GO:0098553	0.00929982	0.99911	3	26	lumenal side of endoplasmic reticulum membrane	CC
13868	GO:0051128	0.0093821	0.993519	74	2434	regulation of cellular component organization	BP
7147	GO:0022410	0.00938909	0.999101	3	25	circadian sleep/wake cycle process	BP
15263	GO:0061024	0.00956627	0.994539	31	934	membrane organization	BP
5027	GO:0010827	0.00959024	0.997764	6	79	regulation of glucose transmembrane transport	BP
13821	GO:0051050	0.00980078	0.994346	32	922	positive regulation of transport	BP
14732	GO:0060205	0.00982299	0.996007	13	326	cytoplasmic vesicle lumen	CC
15331	GO:0061133	0.00984419	0.999616	2	8	endopeptidase activator activity	MF
617	GO:0001775	0.0099177	0.993783	44	1470	cell activation	BP
22633	GO:2001016	0.0101008	0.9996	2	8	positive regulation of skeletal muscle cell differentiation	BP
19429	GO:1901222	0.0101352	0.997249	7	119	regulation of NIK/NF-kappaB signaling	BP
18317	GO:0098797	0.0101881	0.994609	24	686	plasma membrane protein complex	CC
8602	GO:0032506	0.0101959	0.998464	4	39	cytokinetic process	BP
13646	GO:0050789	0.0102196	0.992327	280	12280	regulation of biological process	BP
20316	GO:1903313	0.0103934	0.997532	6	82	positive regulation of mRNA metabolic process	BP
3616	GO:0007049	0.0104156	0.993089	57	1879	cell cycle	BP
12639	GO:0046519	0.0104595	0.998975	3	21	sphingoid metabolic process	BP
8255	GO:0031983	0.0106071	0.995646	13	328	vesicle lumen	CC
2452	GO:0005102	0.0106408	0.993201	47	1650	signaling receptor binding	MF
11735	GO:0044260	0.0106715	0.991844	206	8371	cellular macromolecule metabolic process	BP
14160	GO:0051649	0.0108366	0.992385	79	2789	establishment of localization in cell	BP
11005	GO:0042605	0.0108905	0.998883	3	30	peptide antigen binding	MF
10485	GO:0036492	0.0109465	0.999587	2	6	eiF2alpha phosphorylation in response to endoplasmic reticulum stress	BP
19912	GO:1902410	0.0110502	0.998885	3	23	mitotic cytokinetic process	BP
957	GO:0002274	0.0110994	0.994167	23	661	myeloid leukocyte activation	BP
10979	GO:0042568	0.0111485	1	1	1	insulin-like growth factor binary complex	CC
11093	GO:0042770	0.0111594	0.99659	8	133	signal transduction in response to DNA damage	BP
4221	GO:0008574	0.0112049	0.998912	3	16	ATP-dependent microtubule motor activity, plus-end-directed	MF
2587	GO:0005344	0.0113129	0.999475	2	14	oxygen carrier activity	MF
4693	GO:0009967	0.0113376	0.992605	51	1686	positive regulation of signal transduction	BP
7443	GO:0030330	0.0114767	0.99682	7	107	DNA damage response, signal transduction by p53 class mediator	BP
8313	GO:0032075	0.0115703	0.999508	2	8	positive regulation of nuclease activity	BP
18469	GO:0099024	0.0120529	0.997009	6	124	plasma membrane invagination	BP
7781	GO:0031091	0.0121212	0.997014	6	91	platelet alpha granule	CC
4166	GO:0008478	0.0121437	1	1	1	pyridoxal kinase activity	MF
4568	GO:0009443	0.0121437	1	1	1	pyridoxal 5'-phosphate salvage	BP
13892	GO:0051155	0.0121546	0.997481	5	73	positive regulation of striated muscle cell differentiation	BP
7294	GO:0030134	0.0121643	0.997	6	92	COPII-coated ER to Golgi transport vesicle	CC
3613	GO:0007042	0.012259	0.999436	2	10	lysosomal lumen acidification	BP
8568	GO:0032467	0.012293	0.998041	4	40	positive regulation of cytokinesis	BP
7885	GO:0031297	0.0123551	0.998038	4	37	replication fork processing	BP
5534	GO:0015616	0.0124077	0.9995	2	6	DNA translocase activity	MF
275	GO:0000732	0.0124325	1	1	1	strand displacement	BP
20951	GO:1904535	0.0124325	1	1	1	positive regulation of telomeric loop disassembly	BP
7309	GO:0030155	0.0124335	0.993052	27	736	regulation of cell adhesion	BP
14850	GO:0060369	0.0125396	0.999465	2	7	positive regulation of Fc receptor mediated stimulatory signaling pathway	BP
11681	GO:0044062	0.012739	0.99864	3	24	regulation of excretion	BP
2967	GO:0006061	0.0127658	1	1	1	sorbitol biosynthetic process	BP
6635	GO:0019406	0.0127658	1	1	1	hexitol biosynthetic process	BP
11608	GO:0043795	0.0127658	1	1	1	glyceraldehyde oxidoreductase activity	MF
12338	GO:0045860	0.0128614	0.993372	21	539	positive regulation of protein kinase activity	BP
11075	GO:0042745	0.0128997	0.998599	3	28	circadian sleep/wake cycle	BP
10845	GO:0042307	0.0129465	0.997906	4	40	positive regulation of protein import into nucleus	BP
1206	GO:0002682	0.0130719	0.99158	46	1631	regulation of immune system process	BP
1072	GO:0002443	0.0131537	0.992605	27	879	leukocyte mediated immunity	BP
12542	GO:0046324	0.013223	0.997222	5	61	regulation of glucose import	BP
5549	GO:0015671	0.0133717	0.999317	2	15	oxygen transport	BP
15046	GO:0060638	0.0136863	0.999365	2	8	mesenchymal-epithelial cell signaling	BP
7373	GO:0030234	0.0139906	0.991573	34	1059	enzyme regulator activity	MF
2780	GO:0005766	0.0140128	0.995527	8	154	primary lysosome	CC
10989	GO:0042582	0.0140128	0.995527	8	154	azurophil granule	CC
14005	GO:0051348	0.0140198	0.994044	13	297	negative regulation of transferase activity	BP
5959	GO:0016477	0.014042	0.990798	49	1649	cell migration	BP
13870	GO:0051130	0.0141376	0.991086	41	1216	positive regulation of cellular component organization	BP
11237	GO:0043086	0.0141846	0.991978	27	837	negative regulation of catalytic activity	BP
11011	GO:0042613	0.0141955	0.999258	2	14	MHC class II protein complex	CC
15281	GO:0061043	0.0142719	0.999259	2	13	regulation of vascular wound healing	BP
15779	GO:0070062	0.0143094	0.990273	59	2163	extracellular exosome	CC
320	GO:0000815	0.0143489	0.999283	2	10	ESCRT III complex	CC
10484	GO:0036491	0.0143665	0.999341	2	7	regulation of translation initiation in response to endoplasmic reticulum stress	BP
10064	GO:0035693	0.0143748	1	1	1	NOS2-CD74 complex	CC
11028	GO:0042658	0.0143748	1	1	1	MHC class II protein binding, via antigen binding groove	MF
18257	GO:0098687	0.0144782	0.993398	15	351	chromosomal region	CC
12233	GO:0045663	0.0146735	0.998362	3	22	positive regulation of myoblast differentiation	BP
1059	GO:0002429	0.0147011	0.993078	16	466	immune response-activating cell surface receptor signaling pathway	BP
1263	GO:0002757	0.0147011	0.993078	16	466	immune response-activating signal transduction	BP
4979	GO:0010755	0.0148758	0.999219	2	12	regulation of plasminogen activation	BP
20983	GO:1904591	0.0150014	0.997458	4	42	positive regulation of protein import	BP
8964	GO:0033043	0.0151182	0.990321	43	1315	regulation of organelle organization	BP
14550	GO:0055081	0.0152202	0.996685	5	62	anion homeostasis	BP
5536	GO:0015630	0.0153517	0.990214	42	1259	microtubule cytoskeleton	CC
8852	GO:0032886	0.0154324	0.993632	12	241	regulation of microtubule-based process	BP
12825	GO:0046904	0.0154947	1	1	1	calcium oxalate binding	MF
2643	GO:0005515	0.0156136	0.988364	312	13672	protein binding	MF
14691	GO:0060143	0.0158522	0.998141	3	28	positive regulation of syncytium formation by plasma membrane fusion	BP
11546	GO:0043576	0.0158779	0.998167	3	23	regulation of respiratory gaseous exchange	BP
15907	GO:0070255	0.0158788	0.999181	2	9	regulation of mucus secretion	BP
13610	GO:0050727	0.0160758	0.992561	15	426	regulation of inflammatory response	BP
20634	GO:1903900	0.0161046	0.994727	8	157	regulation of viral life cycle	BP
21461	GO:1905449	0.016154	0.999211	2	7	regulation of Fc-gamma receptor signaling pathway involved in phagocytosis	BP
10825	GO:0042275	0.0162188	1	1	1	error-free postreplication DNA repair	BP
946	GO:0002253	0.016295	0.99186	18	555	activation of immune response	BP
18275	GO:0098719	0.0164995	0.998106	3	19	sodium ion import across plasma membrane	BP
7491	GO:0030449	0.0165188	0.996258	5	112	regulation of complement activation	BP
9213	GO:0033673	0.0167062	0.993019	12	268	negative regulation of kinase activity	BP
11372	GO:0043299	0.0169007	0.991359	19	536	leukocyte degranulation	BP
6793	GO:0019887	0.0171332	0.99388	9	184	protein kinase regulator activity	MF
8018	GO:0031511	0.017156	1	1	1	Mis6-Sim4 complex	CC
12544	GO:0046326	0.0172055	0.996976	4	39	positive regulation of glucose import	BP
22098	GO:2000098	0.017206	0.999926	1	2	negative regulation of smooth muscle cell-matrix adhesion	BP
1150	GO:0002576	0.017303	0.994779	7	128	platelet degranulation	BP
3516	GO:0006887	0.0173718	0.989709	30	911	exocytosis	BP
5756	GO:0016064	0.017425	0.99418	8	215	immunoglobulin mediated immune response	BP
3222	GO:0006478	0.0175329	0.999923	1	2	peptidyl-tyrosine sulfation	BP
4165	GO:0008476	0.0175329	0.999923	1	2	protein-tyrosine sulfotransferase activity	MF
14987	GO:0060548	0.0176924	0.989319	32	1034	negative regulation of cell death	BP
16588	GO:0071479	0.017814	0.995949	5	68	cellular response to ionizing radiation	BP
9425	GO:0034311	0.0178774	0.997813	3	27	diol metabolic process	BP
18203	GO:0098576	0.0179834	0.997765	3	33	lumenal side of membrane	CC
17678	GO:0090400	0.0179918	0.999035	2	8	stress-induced premature senescence	BP
14690	GO:0060142	0.0180131	0.997773	3	30	regulation of syncytium formation by plasma membrane fusion	BP
13611	GO:0050728	0.0180705	0.993934	8	196	negative regulation of inflammatory response	BP
7170	GO:0022627	0.0181703	0.997692	3	47	cytosolic small ribosomal subunit	CC
21625	GO:1905834	0.0182653	1	1	1	response to pyrimidine ribonucleotide	BP
21626	GO:1905835	0.0182653	1	1	1	cellular response to pyrimidine ribonucleotide	BP
3611	GO:0007040	0.0183085	0.995807	5	68	lysosome organization	BP
17327	GO:0080171	0.0183085	0.995807	5	68	lytic vacuole organization	BP
21564	GO:1905673	0.018362	1	1	1	positive regulation of lysosome organization	BP
7780	GO:0031090	0.0184955	0.986363	94	3569	organelle membrane	CC
17623	GO:0090305	0.0186204	0.991785	13	309	nucleic acid phosphodiester bond hydrolysis	BP
11739	GO:0044267	0.0187378	0.985685	134	5336	cellular protein metabolic process	BP
4773	GO:0010324	0.0188135	0.994847	6	132	membrane invagination	BP
6714	GO:0019724	0.0188819	0.9936	8	218	B cell mediated immunity	BP
10988	GO:0042581	0.0188859	0.993634	8	159	specific granule	CC
11059	GO:0042720	0.0188937	0.99991	1	2	mitochondrial inner membrane peptidase complex	CC
8397	GO:0032233	0.0190481	0.99561	5	62	positive regulation of actin filament bundle assembly	BP
15906	GO:0070254	0.0190826	0.998873	2	11	mucus secretion	BP
12295	GO:0045785	0.0191831	0.990476	17	427	positive regulation of cell adhesion	BP
8303	GO:0032056	0.0193792	0.998919	2	8	positive regulation of translation in response to stress	BP
20516	GO:1903674	0.0195439	1	1	1	regulation of cap-dependent translational initiation	BP
20517	GO:1903676	0.0195439	1	1	1	positive regulation of cap-dependent translational initiation	BP
11481	GO:0043488	0.0196079	0.992834	9	186	regulation of mRNA stability	BP
736	GO:0001933	0.0199459	0.990049	17	444	negative regulation of protein phosphorylation	BP
7902	GO:0031323	0.0201274	0.984397	160	6360	regulation of cellular metabolic process	BP
20108	GO:1902913	0.0201513	0.999898	1	2	positive regulation of neuroepithelial cell differentiation	BP
10941	GO:0042480	0.0202268	0.999897	1	2	negative regulation of eye photoreceptor cell development	BP
18047	GO:0097474	0.0202268	0.999897	1	2	retinal cone cell apoptotic process	BP
958	GO:0002275	0.0202555	0.989443	19	548	myeloid cell activation involved in immune response	BP
12641	GO:0046521	0.0204851	1	1	1	sphingoid catabolic process	BP
21418	GO:1905364	0.0204851	1	1	1	regulation of endosomal vesicle fusion	BP
18738	GO:0102524	0.0206382	1	1	1	tRNAPhe (7-(3-amino-3-carboxypropyl)wyosine37-C2)-hydroxylase activity	MF
10858	GO:0042326	0.0209612	0.989254	18	484	negative regulation of phosphorylation	BP
2779	GO:0005765	0.0212062	0.989867	15	373	lysosomal membrane	CC
18353	GO:0098852	0.0212062	0.989867	15	373	lytic vacuole membrane	CC
11297	GO:0043184	0.0212358	0.998721	2	9	vascular endothelial growth factor receptor 2 binding	MF
6809	GO:0019912	0.0213985	1	1	1	cyclin-dependent protein kinase activating kinase activity	MF
13938	GO:0051249	0.0215246	0.989154	17	504	regulation of lymphocyte activation	BP
8254	GO:0031982	0.0215743	0.983816	103	4067	vesicle	CC
8354	GO:0032147	0.0215774	0.989969	14	332	activation of protein kinase activity	BP
3652	GO:0007140	0.0216673	0.995876	4	47	male meiotic nuclear division	BP
1661	GO:0003777	0.0217109	0.993957	6	76	microtubule motor activity	MF
8566	GO:0032465	0.02175	0.993907	6	90	regulation of cytokinesis	BP
3214	GO:0006469	0.021925	0.990881	11	246	negative regulation of protein kinase activity	BP
5898	GO:0016332	0.0219339	1	1	1	establishment or maintenance of polarity of embryonic epithelium	BP
16929	GO:0072060	0.0219339	1	1	1	outer medullary collecting duct development	BP
18566	GO:0099503	0.0219555	0.986624	31	1019	secretory vesicle	CC
22028	GO:1990939	0.0219656	0.995883	4	34	ATP-dependent microtubule motor activity	MF
10548	GO:0038061	0.0219878	0.992358	8	184	NIK/NF-kappaB signaling	BP
255	GO:0000703	0.0220344	0.999878	1	2	oxidized pyrimidine nucleobase lesion DNA N-glycosylase activity	MF
1731	GO:0003940	0.022135	1	1	1	L-iduronidase activity	MF
7352	GO:0030209	0.022135	1	1	1	dermatan sulfate catabolic process	BP
7354	GO:0030211	0.022135	1	1	1	heparin catabolic process	BP
17647	GO:0090335	0.0221665	0.997087	3	24	regulation of brown fat cell differentiation	BP
7410	GO:0030291	0.0222076	0.997023	3	31	protein serine/threonine kinase inhibitor activity	MF
8394	GO:0032230	0.0222678	0.998537	2	13	positive regulation of synaptic transmission, GABAergic	BP
14761	GO:0060255	0.0224354	0.982506	165	6963	regulation of macromolecule metabolic process	BP
11907	GO:0044793	0.0224619	0.998503	2	14	negative regulation by host of viral process	BP
15033	GO:0060611	0.0226252	1	1	1	mammary gland fat development	BP
19834	GO:1902228	0.0226252	1	1	1	positive regulation of macrophage colony-stimulating factor signaling pathway	BP
19185	GO:1900101	0.0226373	0.996964	3	28	regulation of endoplasmic reticulum unfolded protein response	BP
5167	GO:0010998	0.0227325	0.998551	2	10	regulation of translational initiation by eIF2 alpha phosphorylation	BP
6758	GO:0019825	0.0227332	0.996898	3	36	oxygen binding	MF
5093	GO:0010903	0.0228887	0.999824	1	3	negative regulation of very-low-density lipoprotein particle remodeling	BP
16138	GO:0070653	0.0228887	0.999824	1	3	high-density lipoprotein particle receptor binding	MF
2310	GO:0004861	0.022934	0.998486	2	12	cyclin-dependent protein serine/threonine kinase inhibitor activity	MF
20452	GO:1903561	0.0229796	0.983952	59	2280	extracellular vesicle	CC
4907	GO:0010647	0.0230575	0.98414	54	1871	positive regulation of cell communication	BP
14475	GO:0052856	0.0231149	0.999865	1	2	NADHX epimerase activity	MF
14476	GO:0052857	0.0231149	0.999865	1	2	NADPHX epimerase activity	MF
22730	GO:2001233	0.0231346	0.988813	15	415	regulation of apoptotic signaling pathway	BP
9553	GO:0034508	0.0231936	0.995458	4	56	centromere complex assembly	BP
11327	GO:0043230	0.0232278	0.983768	59	2282	extracellular organelle	CC
14633	GO:0060055	0.0232933	0.996827	3	30	angiogenesis involved in wound healing	BP
7833	GO:0031210	0.0234585	0.996803	3	29	phosphatidylcholine binding	MF
13776	GO:0050997	0.0234585	0.996803	3	29	quaternary ammonium group binding	MF
9968	GO:0035552	0.0234612	0.999861	1	2	oxidative single-stranded DNA demethylation	BP
17937	GO:0097238	0.0234641	0.999861	1	2	cellular response to methylglyoxal	BP
11331	GO:0043235	0.0235981	0.987736	18	513	receptor complex	CC
1073	GO:0002444	0.0236851	0.987447	19	554	myeloid leukocyte mediated immunity	BP
17702	GO:0090501	0.0238256	0.991615	8	162	RNA phosphodiester bond hydrolysis	BP
13158	GO:0048264	0.023895	1	1	1	determination of ventral identity	BP
12227	GO:0045657	0.0239568	0.998403	2	11	positive regulation of monocyte differentiation	BP
20631	GO:1903897	0.0239591	0.998429	2	10	regulation of PERK-mediated unfolded protein response	BP
9052	GO:0033210	0.0245414	0.998343	2	11	leptin-mediated signaling pathway	BP
9005	GO:0033137	0.0246991	0.99656	3	30	negative regulation of peptidyl-serine phosphorylation	BP
98	GO:0000187	0.0247288	0.991243	8	157	activation of MAPK activity	BP
7447	GO:0030335	0.0248407	0.986539	20	569	positive regulation of cell migration	BP
12153	GO:0045523	0.0248786	0.999844	1	2	interleukin-27 receptor binding	MF
7214	GO:0023056	0.0249157	0.982781	54	1878	positive regulation of signaling	BP
11445	GO:0043412	0.0249282	0.980961	116	4421	macromolecule modification	BP
11251	GO:0043114	0.0251961	0.994991	4	45	regulation of vascular permeability	BP
22731	GO:2001234	0.0254189	0.989694	10	235	negative regulation of apoptotic signaling pathway	BP
11480	GO:0043487	0.0256245	0.99019	9	195	regulation of RNA stability	BP
7926	GO:0031348	0.0256527	0.989564	10	269	negative regulation of defense response	BP
8800	GO:0032798	0.0257496	0.999832	1	2	Swi5-Sfr1 complex	CC
772	GO:0001973	0.025841	0.998161	2	13	G protein-coupled adenosine receptor signaling pathway	BP
9993	GO:0035588	0.025841	0.998161	2	13	G protein-coupled purinergic receptor signaling pathway	BP
15332	GO:0061134	0.0259471	0.99002	9	227	peptidase regulator activity	MF
19705	GO:1901917	0.025962	1	1	1	regulation of exoribonuclease activity	BP
19706	GO:1901919	0.025962	1	1	1	positive regulation of exoribonuclease activity	BP
21609	GO:1905779	0.025962	1	1	1	positive regulation of exonuclease activity	BP
13686	GO:0050852	0.0260948	0.98997	9	205	T cell receptor signaling pathway	BP
17634	GO:0090316	0.0261618	0.989962	9	181	positive regulation of intracellular protein transport	BP
5217	GO:0014057	0.0264439	0.999823	1	2	positive regulation of acetylcholine secretion, neurotransmission	BP
11951	GO:0045005	0.026624	0.994611	4	46	DNA-dependent DNA replication maintenance of fidelity	BP
767	GO:0001968	0.0267297	0.996191	3	27	fibronectin binding	MF
2097	GO:0004569	0.0267307	1	1	1	glycoprotein endo-alpha-1,2-mannosidase activity	MF
8405	GO:0032244	0.0267721	1	1	1	positive regulation of nucleoside transport	BP
8863	GO:0032900	0.0267721	1	1	1	negative regulation of neurotrophin production	BP
18631	GO:0099582	0.0267721	1	1	1	neurotransmitter receptor activity involved in regulation of presynaptic cytosolic calcium ion concentration	MF
8356	GO:0032153	0.0268961	0.993188	5	72	cell division site	CC
1490	GO:0003197	0.0269497	0.994524	4	46	endocardial cushion development	BP
1085	GO:0002460	0.0270197	0.987872	12	357	adaptive immune response based on somatic recombination of immune receptors built from immunoglobulin superfamily domains	BP
18949	GO:0120158	0.0270646	1	1	1	positive regulation of collagen catabolic process	BP
22408	GO:2000565	0.0270646	1	1	1	negative regulation of CD8-positive, alpha-beta T cell proliferation	BP
8586	GO:0032488	0.0272076	0.997991	2	14	Cdc42 protein signal transduction	BP
10208	GO:0035925	0.0272092	0.996108	3	26	mRNA 3'-UTR AU-rich region binding	MF
19430	GO:1901223	0.0272588	0.99602	3	35	negative regulation of NIK/NF-kappaB signaling	BP
7488	GO:0030431	0.0273851	0.996001	3	34	sleep	BP
18983	GO:0140030	0.0275421	0.99005	8	155	modification-dependent protein binding	MF
14079	GO:0051493	0.0276699	0.984606	21	556	regulation of cytoskeleton organization	BP
3211	GO:0006464	0.0276943	0.978836	111	4205	cellular protein modification process	BP
10357	GO:0036211	0.0276943	0.978836	111	4205	protein modification process	BP
20635	GO:1903901	0.0276947	0.992891	5	86	negative regulation of viral life cycle	BP
5854	GO:0016256	0.0278497	1	1	1	N-glycan processing to lysosome	BP
22734	GO:2001237	0.0279364	0.991676	6	107	negative regulation of extrinsic apoptotic signaling pathway	BP
12838	GO:0046929	0.0280083	0.997969	2	11	negative regulation of neurotransmitter secretion	BP
20190	GO:1903047	0.0280282	0.982872	29	908	mitotic cell cycle process	BP
1208	GO:0002684	0.0281012	0.982523	31	1095	positive regulation of immune system process	BP
7918	GO:0031340	0.0281306	0.997928	2	12	positive regulation of vesicle fusion	BP
9769	GO:0035120	0.0282907	1	1	1	post-embryonic appendage morphogenesis	BP
9770	GO:0035127	0.0282907	1	1	1	post-embryonic limb morphogenesis	BP
9771	GO:0035128	0.0282907	1	1	1	post-embryonic forelimb morphogenesis	BP
18008	GO:0097393	0.0282907	1	1	1	telomeric repeat-containing RNA transcription	BP
18009	GO:0097394	0.0282907	1	1	1	telomeric repeat-containing RNA transcription by RNA polymerase II	BP
19565	GO:1901580	0.0282907	1	1	1	regulation of telomeric RNA transcription from RNA pol II promoter	BP
19566	GO:1901581	0.0282907	1	1	1	negative regulation of telomeric RNA transcription from RNA pol II promoter	BP
19567	GO:1901582	0.0282907	1	1	1	positive regulation of telomeric RNA transcription from RNA pol II promoter	BP
21920	GO:1990707	0.0282907	1	1	1	nuclear subtelomeric heterochromatin	CC
4046	GO:0008287	0.0283317	0.994131	4	50	protein serine/threonine phosphatase complex	CC
20302	GO:1903293	0.0283317	0.994131	4	50	phosphatase complex	CC
6570	GO:0019222	0.0284059	0.977583	176	7504	regulation of metabolic process	BP
534	GO:0001651	0.028418	0.999796	1	2	dense fibrillar component	CC
10527	GO:0038021	0.0284546	1	1	1	leptin receptor activity	MF
6285	GO:0017091	0.0285705	0.995823	3	27	AU-rich element binding	MF
21326	GO:1905198	0.0287019	0.999792	1	2	manchette assembly	BP
10150	GO:0035815	0.028717	0.997817	2	14	positive regulation of renal sodium excretion	BP
1218	GO:0002694	0.0289986	0.984279	19	594	regulation of leukocyte activation	BP
5547	GO:0015669	0.0290396	0.9977	2	20	gas transport	BP
10487	GO:0036494	0.0290407	1	1	1	positive regulation of translation initiation in response to endoplasmic reticulum stress	BP
20687	GO:1903981	0.0291125	0.999786	1	2	enterobactin binding	MF
2787	GO:0005774	0.0292281	0.985092	16	425	vacuolar membrane	CC
10975	GO:0042562	0.0292516	0.992386	5	85	hormone binding	MF
7207	GO:0023026	0.0292689	0.997718	2	16	MHC class II protein complex binding	MF
3544	GO:0006930	0.0292887	0.99786	2	10	substrate-dependent cell migration, cell extension	BP
7916	GO:0031338	0.0292905	0.995635	3	31	regulation of vesicle fusion	BP
12792	GO:0046850	0.0293301	0.993859	4	50	regulation of bone remodeling	BP
16125	GO:0070633	0.0295472	0.995637	3	26	transepithelial transport	BP
12927	GO:0047273	0.0296271	1	1	1	galactosylgalactosylglucosylceramide beta-D-acetylgalactosaminyltransferase activity	MF
11354	GO:0043268	0.0296719	0.993784	4	47	positive regulation of potassium ion transport	BP
9994	GO:0035589	0.0297098	0.9977	2	14	G protein-coupled purinergic nucleotide receptor signaling pathway	BP
11965	GO:0045028	0.0297098	0.9977	2	14	G protein-coupled purinergic nucleotide receptor activity	MF
737	GO:0001934	0.0297374	0.981288	32	1033	positive regulation of protein phosphorylation	BP
19420	GO:1901208	0.0297563	1	1	1	negative regulation of heart looping	BP
19421	GO:1901210	0.0297563	1	1	1	regulation of cardiac chamber formation	BP
19422	GO:1901211	0.0297563	1	1	1	negative regulation of cardiac chamber formation	BP
19427	GO:1901219	0.0297563	1	1	1	regulation of cardiac chamber morphogenesis	BP
19428	GO:1901220	0.0297563	1	1	1	negative regulation of cardiac chamber morphogenesis	BP
9460	GO:0034365	0.0298158	0.9997	1	3	discoidal high-density lipoprotein particle	CC
15354	GO:0061163	0.0298375	1	1	1	endoplasmic reticulum polarization	BP
15515	GO:0061573	0.0298375	1	1	1	actin filament bundle retrograde transport	BP
16135	GO:0070650	0.0298375	1	1	1	actin filament bundle distribution	BP
1273	GO:0002768	0.0301045	0.984565	16	499	immune response-regulating cell surface receptor signaling pathway	BP
10084	GO:0035718	0.0301127	0.99977	1	2	macrophage migration inhibitory factor binding	MF
7583	GO:0030666	0.0302185	0.988881	8	162	endocytic vesicle membrane	CC
14621	GO:0060043	0.0302571	0.99356	4	59	regulation of cardiac muscle cell proliferation	BP
11938	GO:0044866	0.0303003	0.999768	1	2	modulation by host of viral exo-alpha-sialidase activity	BP
11939	GO:0044867	0.0303003	0.999768	1	2	modulation by host of viral catalytic activity	BP
11941	GO:0044869	0.0303003	0.999768	1	2	negative regulation by host of viral exo-alpha-sialidase activity	BP
11942	GO:0044870	0.0303003	0.999768	1	2	modulation by host of viral glycoprotein metabolic process	BP
11943	GO:0044871	0.0303003	0.999768	1	2	negative regulation by host of viral glycoprotein metabolic process	BP
14389	GO:0052403	0.0303003	0.999768	1	2	negative regulation by host of symbiont catalytic activity	BP
20168	GO:1903016	0.0303003	0.999768	1	2	negative regulation of exo-alpha-sialidase activity	BP
8895	GO:0032943	0.0304121	0.986678	11	287	mononuclear cell proliferation	BP
14558	GO:0055090	0.0304475	0.995335	3	39	acylglycerol homeostasis	BP
15953	GO:0070328	0.0304475	0.995335	3	39	triglyceride homeostasis	BP
2211	GO:0004724	0.0305013	0.997653	2	12	magnesium-dependent protein serine/threonine phosphatase activity	MF
12392	GO:0045948	0.0306674	0.995348	3	31	positive regulation of translational initiation	BP
13438	GO:0048870	0.0310842	0.978426	51	1820	cell motility	BP
14174	GO:0051674	0.0310842	0.978426	51	1820	localization of cell	BP
1270	GO:0002764	0.0313182	0.983864	16	502	immune response-regulating signaling pathway	BP
6480	GO:0018931	0.0313944	0.99975	1	2	naphthalene metabolic process	BP
17685	GO:0090420	0.0313944	0.99975	1	2	naphthalene-containing compound metabolic process	BP
14849	GO:0060368	0.0315102	0.997565	2	11	regulation of Fc receptor mediated stimulatory signaling pathway	BP
13940	GO:0051251	0.0315312	0.985532	12	345	positive regulation of lymphocyte activation	BP
8416	GO:0032270	0.0315703	0.978382	47	1643	positive regulation of cellular protein metabolic process	BP
21320	GO:1905179	0.0316282	0.999747	1	2	negative regulation of cardiac muscle tissue regeneration	BP
1132	GO:0002538	0.0317128	0.999745	1	2	arachidonic acid metabolite production involved in inflammatory response	BP
1133	GO:0002540	0.0317128	0.999745	1	2	leukotriene production involved in inflammatory response	BP
12267	GO:0045736	0.031745	0.995102	3	33	negative regulation of cyclin-dependent protein serine/threonine kinase activity	BP
9214	GO:0033674	0.0318589	0.981751	22	613	positive regulation of kinase activity	BP
14724	GO:0060192	0.0319159	0.997364	2	18	negative regulation of lipase activity	BP
10483	GO:0036490	0.0319341	0.997555	2	10	regulation of translation in response to endoplasmic reticulum stress	BP
9849	GO:0035329	0.0320464	0.993147	4	44	hippo signaling	BP
13907	GO:0051179	0.0320753	0.974612	168	6840	localization	BP
12925	GO:0047256	0.0321408	1	1	1	lactosylceramide 1,3-N-acetyl-beta-D-glucosaminyltransferase activity	MF
14548	GO:0055078	0.0322546	0.993033	4	52	sodium ion homeostasis	BP
15564	GO:0061666	0.0323213	1	1	1	UFM1 ligase activity	MF
10940	GO:0042478	0.0324084	0.999646	1	3	regulation of eye photoreceptor cell development	BP
8130	GO:0031714	0.0324345	1	1	1	C5a anaphylatoxin chemotactic receptor binding	MF
8131	GO:0031715	0.0324345	1	1	1	C5L2 anaphylatoxin chemotactic receptor binding	MF
17169	GO:0072520	0.032491	0.997413	2	12	seminiferous tubule development	BP
11209	GO:0043030	0.0325025	0.992927	4	59	regulation of macrophage activation	BP
22325	GO:2000448	0.0325934	0.999731	1	2	positive regulation of macrophage migration inhibitory factor signaling pathway	BP
3381	GO:0006671	0.0326039	1	1	1	phytosphingosine metabolic process	BP
16665	GO:0071602	0.0326039	1	1	1	phytosphingosine biosynthetic process	BP
12288	GO:0045769	0.0326635	1	1	1	negative regulation of asymmetric cell division	BP
14838	GO:0060352	0.0327018	0.997219	2	22	cell adhesion molecule production	BP
10110	GO:0035751	0.0327304	0.997309	2	15	regulation of lysosomal lumen pH	BP
10762	GO:0042127	0.0327449	0.977433	48	1763	regulation of cell population proliferation	BP
12265	GO:0045730	0.0329019	0.994819	3	37	respiratory burst	BP
6024	GO:0016586	0.0331254	1	1	1	RSC-type complex	CC
14004	GO:0051347	0.0331783	0.98043	24	694	positive regulation of transferase activity	BP
3666	GO:0007162	0.0332241	0.984662	12	302	negative regulation of cell adhesion	BP
21302	GO:1905152	0.0332362	1	1	1	positive regulation of voltage-gated sodium channel activity	BP
13355	GO:0048698	0.0333527	1	1	1	negative regulation of collateral sprouting in absence of injury	BP
3905	GO:0008050	0.033619	0.999713	1	2	female courtship behavior	BP
10609	GO:0038167	0.0337281	1	1	1	epidermal growth factor receptor signaling pathway via positive regulation of NF-kappaB transcription factor activity	BP
10610	GO:0038168	0.0337281	1	1	1	epidermal growth factor receptor signaling pathway via I-kappaB kinase/NF-kappaB cascade	BP
12541	GO:0046323	0.03373	0.990921	5	75	glucose import	BP
18634	GO:0099588	0.0338386	1	1	1	positive regulation of postsynaptic cytosolic calcium concentration	BP
21415	GO:1905355	0.0338386	1	1	1	spine apparatus assembly	BP
17031	GO:0072205	0.0338507	0.997281	2	11	metanephric collecting duct development	BP
9943	GO:0035508	0.0339359	1	1	1	positive regulation of myosin-light-chain-phosphatase activity	BP
12730	GO:0046685	0.0339737	0.994609	3	34	response to arsenic-containing substance	BP
10685	GO:0040012	0.0341056	0.978137	33	1100	regulation of locomotion	BP
12673	GO:0046596	0.0341769	0.994531	3	38	regulation of viral entry into host cell	BP
13097	GO:0048144	0.0342353	0.990716	5	84	fibroblast proliferation	BP
5612	GO:0015800	0.0343086	0.990741	5	71	acidic amino acid transport	BP
10806	GO:0042245	0.0343893	0.9997	1	2	RNA repair	BP
22042	GO:1990984	0.0343893	0.9997	1	2	tRNA demethylase activity	MF
12178	GO:0045597	0.0344286	0.977921	33	1035	positive regulation of cell differentiation	BP
6026	GO:0016590	0.034469	1	1	1	ACF complex	CC
12636	GO:0046512	0.0344814	0.997107	2	14	sphingosine biosynthetic process	BP
12640	GO:0046520	0.0344814	0.997107	2	14	sphingoid biosynthetic process	BP
20713	GO:1904030	0.0345378	0.994484	3	34	negative regulation of cyclin-dependent protein kinase activity	BP
11604	GO:0043734	0.0345383	0.999597	1	3	DNA-N1-methyladenine dioxygenase activity	MF
14399	GO:0052547	0.0345929	0.982381	15	464	regulation of peptidase activity	BP
20628	GO:1903894	0.034745	0.997073	2	14	regulation of IRE1-mediated unfolded protein response	BP
22128	GO:2000147	0.0347867	0.980451	20	594	positive regulation of cell motility	BP
857	GO:0002087	0.0348544	0.997085	2	13	regulation of respiratory gaseous exchange by nervous system process	BP
14345	GO:0051988	0.034884	0.997082	2	13	regulation of attachment of spindle microtubules to kinetochore	BP
2323	GO:0004883	0.0351017	1	1	1	glucocorticoid receptor activity	MF
15111	GO:0060739	0.0351059	1	1	1	mesenchymal-epithelial cell signaling involved in prostate gland development	BP
11967	GO:0045030	0.0351673	0.999686	1	2	G protein-coupled UTP receptor activity	MF
13639	GO:0050778	0.0351685	0.979618	22	757	positive regulation of immune response	BP
8206	GO:0031877	0.0352279	1	1	1	somatostatin receptor binding	MF
13721	GO:0050894	0.0352279	1	1	1	determination of affect	BP
13648	GO:0050792	0.035413	0.985627	9	217	regulation of viral process	BP
12301	GO:0045795	0.0354479	1	1	1	positive regulation of cell volume	BP
22024	GO:1990931	0.0355825	0.999679	1	2	RNA N6-methyladenosine dioxygenase activity	MF
441	GO:0001300	0.0355884	0.999678	1	2	chronological cell aging	BP
16088	GO:0070557	0.0357166	0.999676	1	2	PCNA-p21 complex	CC
6958	GO:0021685	0.0358901	1	1	1	cerebellar granular layer structural organization	BP
8896	GO:0032944	0.0359248	0.985377	9	222	regulation of mononuclear cell proliferation	BP
13482	GO:0050185	0.0359986	1	1	1	phosphatidylinositol deacylase activity	MF
11503	GO:0043518	0.0360365	0.996878	2	15	negative regulation of DNA damage response, signal transduction by p53 class mediator	BP
13698	GO:0050864	0.036071	0.987269	7	184	regulation of B cell activation	BP
14224	GO:0051775	0.0360797	0.996897	2	14	response to redox state	BP
9470	GO:0034375	0.0360826	0.996815	2	18	high-density lipoprotein particle remodeling	BP
10145	GO:0035810	0.0363274	0.996864	2	14	positive regulation of urine volume	BP
4043	GO:0008284	0.0364853	0.977173	29	976	positive regulation of cell population proliferation	BP
2698	GO:0005615	0.036819	0.972394	81	3589	extracellular space	CC
10561	GO:0038093	0.0369588	0.984864	9	239	Fc receptor signaling pathway	BP
102	GO:0000212	0.0369595	0.996809	2	13	meiotic spindle organization	BP
18640	GO:0099606	0.0370248	1	1	1	microtubule plus-end directed mitotic chromosome migration	BP
2966	GO:0006060	0.0370252	0.999652	1	2	sorbitol metabolic process	BP
12568	GO:0046370	0.0370252	0.999652	1	2	fructose biosynthetic process	BP
11236	GO:0043085	0.0374345	0.974376	44	1471	positive regulation of catalytic activity	BP
7295	GO:0030135	0.037506	0.982375	12	296	coated vesicle	CC
2681	GO:0005590	0.0375476	1	1	1	collagen type VII trimer	CC
18238	GO:0098648	0.0375476	1	1	1	collagen anchoring fibril	CC
18240	GO:0098652	0.0375476	1	1	1	collagen type VII anchoring fibril	CC
4668	GO:0009893	0.0375658	0.971139	101	3869	positive regulation of metabolic process	BP
5963	GO:0016485	0.0376145	0.984561	9	224	protein processing	BP
1362	GO:0002920	0.0376302	0.989428	5	131	regulation of humoral immune response	BP
19186	GO:1900102	0.0377386	0.996705	2	13	negative regulation of endoplasmic reticulum unfolded protein response	BP
12176	GO:0045595	0.0377622	0.973057	56	1947	regulation of cell differentiation	BP
6047	GO:0016620	0.0378166	0.993733	3	35	oxidoreductase activity, acting on the aldehyde or oxo group of donors, NAD or NADP as acceptor	MF
12827	GO:0046907	0.0378773	0.973458	50	1758	intracellular transport	BP
2563	GO:0005294	0.0379107	1	1	1	neutral L-amino acid secondary active transmembrane transporter activity	MF
5484	GO:0015327	0.0379107	1	1	1	cystine:glutamate antiporter activity	MF
5485	GO:0015328	0.0379107	1	1	1	cystine secondary active transmembrane transporter activity	MF
19526	GO:1901494	0.0379107	1	1	1	regulation of cysteine metabolic process	BP
19624	GO:1901680	0.0379107	1	1	1	sulfur-containing amino acid secondary active transmembrane transporter activity	MF
9161	GO:0033566	0.0380318	0.999632	1	2	gamma-tubulin complex localization	BP
9984	GO:0035577	0.0380873	0.991303	4	57	azurophil granule membrane	CC
5208	GO:0014048	0.0381385	0.996593	2	15	regulation of glutamate secretion	BP
21720	GO:1990071	0.0381738	0.999629	1	2	TRAPPII protein complex	CC
1396	GO:0003016	0.0383977	0.993632	3	32	respiratory system process	BP
20322	GO:1903321	0.0386207	0.989156	5	93	negative regulation of protein modification by small protein conjugation or removal	BP
17703	GO:0090502	0.0388008	0.989126	5	83	RNA phosphodiester bond hydrolysis, endonucleolytic	BP
18321	GO:0098801	0.0389517	0.99347	3	35	regulation of renal system process	BP
7933	GO:0031372	0.0390239	0.999613	1	2	UBC13-MMS2 complex	CC
6426	GO:0018298	0.0390674	0.99644	2	16	protein-chromophore linkage	BP
9173	GO:0033593	0.0391002	1	1	1	BRCA2-MAGE-D1 complex	CC
9851	GO:0035331	0.0391273	0.996599	2	11	negative regulation of hippo signaling	BP
16763	GO:0071750	0.03917	0.999481	1	3	dimeric IgA immunoglobulin complex	CC
16765	GO:0071752	0.03917	0.999481	1	3	secretory dimeric IgA immunoglobulin complex	CC
14361	GO:0052126	0.0392338	0.984811	8	169	movement in host environment	BP
7702	GO:0030949	0.0392844	0.996388	2	17	positive regulation of vascular endothelial growth factor receptor signaling pathway	BP
6676	GO:0019538	0.0393854	0.968821	143	5879	protein metabolic process	BP
22097	GO:2000097	0.0393948	0.999475	1	3	regulation of smooth muscle cell-matrix adhesion	BP
138	GO:0000280	0.0395465	0.979055	16	431	nuclear division	BP
2639	GO:0005506	0.0395714	0.985808	7	150	iron ion binding	MF
6506	GO:0019058	0.0395765	0.98061	13	341	viral life cycle	BP
2079	GO:0004540	0.0395902	0.98719	6	114	ribonuclease activity	MF
8291	GO:0032040	0.0396239	0.993275	3	39	small-subunit processome	CC
13637	GO:0050776	0.039643	0.975212	28	1009	regulation of immune response	BP
8498	GO:0032388	0.0396712	0.982707	10	222	positive regulation of intracellular transport	BP
21319	GO:1905178	0.0397341	0.999333	1	6	regulation of cardiac muscle tissue regeneration	BP
945	GO:0002252	0.0397686	0.97384	35	1287	immune effector process	BP
16257	GO:0070893	0.0397993	0.999597	1	2	transposon integration	BP
16258	GO:0070894	0.0397993	0.999597	1	2	regulation of transposon integration	BP
16259	GO:0070895	0.0397993	0.999597	1	2	negative regulation of transposon integration	BP
11535	GO:0043558	0.0399311	0.996371	2	14	regulation of translational initiation in response to stress	BP
12700	GO:0046633	0.0400634	0.993189	3	37	alpha-beta T cell proliferation	BP
12848	GO:0046946	0.0401005	0.999591	1	2	hydroxylysine metabolic process	BP
12849	GO:0046947	0.0401005	0.999591	1	2	hydroxylysine biosynthetic process	BP
13687	GO:0050853	0.0401414	0.988539	5	124	B cell receptor signaling pathway	BP
7446	GO:0030334	0.0402033	0.974427	30	998	regulation of cell migration	BP
2739	GO:0005690	0.0402083	0.999453	1	3	U4atac snRNP	CC
15259	GO:0061013	0.0403216	0.983261	9	208	regulation of mRNA catabolic process	BP
12049	GO:0045187	0.0403741	0.996212	2	18	regulation of circadian sleep/wake cycle, sleep	BP
11692	GO:0044093	0.0406097	0.971141	53	1825	positive regulation of molecular function	BP
9310	GO:0034086	0.0406439	0.996345	2	12	maintenance of sister chromatid cohesion	BP
9312	GO:0034088	0.0406439	0.996345	2	12	maintenance of mitotic sister chromatid cohesion	BP
15962	GO:0070343	0.0407908	0.999436	1	3	white fat cell proliferation	BP
15968	GO:0070350	0.0407908	0.999436	1	3	regulation of white fat cell proliferation	BP
1214	GO:0002690	0.040794	0.988367	5	96	positive regulation of leukocyte chemotaxis	BP
14756	GO:0060249	0.0408137	0.977839	17	473	anatomical structure homeostasis	BP
17863	GO:0097123	0.0409128	0.999574	1	2	cyclin A1-CDK2 complex	CC
21700	GO:1990009	0.0409948	0.99936	1	4	retinal cell apoptotic process	BP
15693	GO:0061952	0.0410037	0.99614	2	17	midbody abscission	BP
2812	GO:0005813	0.0413808	0.975966	21	586	centrosome	CC
13901	GO:0051172	0.0413973	0.969449	68	2564	negative regulation of nitrogen compound metabolic process	BP
18209	GO:0098588	0.0414073	0.969974	60	2122	bounding membrane of organelle	CC
8644	GO:0032587	0.041411	0.986513	6	97	ruffle membrane	CC
7856	GO:0031256	0.0416223	0.982669	9	177	leading edge membrane	CC
12608	GO:0046467	0.0416521	0.984902	7	148	membrane lipid biosynthetic process	BP
8261	GO:0031994	0.0416639	0.99616	2	13	insulin-like growth factor I binding	MF
7950	GO:0031403	0.0417758	0.999555	1	2	lithium ion binding	MF
11122	GO:0042823	0.04178	0.999555	1	2	pyridoxal phosphate biosynthetic process	BP
11089	GO:0042762	0.0418485	0.996098	2	14	regulation of sulfur metabolic process	BP
353	GO:0000940	0.0419148	0.996088	2	14	condensed chromosome outer kinetochore	CC
2808	GO:0005798	0.0419774	0.983518	8	178	Golgi-associated vesicle	CC
3517	GO:0006888	0.0421223	0.982379	9	205	endoplasmic reticulum to Golgi vesicle-mediated transport	BP
14082	GO:0051496	0.0421928	0.990087	4	52	positive regulation of stress fiber assembly	BP
2854	GO:0005881	0.0423556	0.98787	5	78	cytoplasmic microtubule	CC
20167	GO:1903015	0.0423569	0.999392	1	3	regulation of exo-alpha-sialidase activity	BP
693	GO:0001872	0.0424114	0.999542	1	2	(1->3)-beta-D-glucan binding	MF
12674	GO:0046597	0.0424997	0.995899	2	18	negative regulation of viral entry into host cell	BP
11146	GO:0042921	0.042507	0.996039	2	13	glucocorticoid receptor signaling pathway	BP
12132	GO:0045445	0.042566	0.987758	5	86	myoblast differentiation	BP
2062	GO:0004518	0.0425778	0.982153	9	205	nuclease activity	MF
11940	GO:0044868	0.0426394	0.999384	1	3	modulation by host of viral molecular function	BP
22724	GO:2001223	0.0426432	0.996063	2	12	negative regulation of neuron migration	BP
10855	GO:0042323	0.0427177	0.999535	1	2	negative regulation of circadian sleep/wake cycle, non-REM sleep	BP
15908	GO:0070256	0.0427177	0.999535	1	2	negative regulation of mucus secretion	BP
11966	GO:0045029	0.0427745	0.999534	1	2	G protein-coupled UDP receptor activity	MF
2507	GO:0005172	0.0427871	0.995962	2	14	vascular endothelial growth factor receptor binding	MF
1638	GO:0003697	0.0428151	0.985888	6	114	single-stranded DNA binding	MF
14368	GO:0052199	0.0429423	0.999375	1	3	negative regulation of catalytic activity in other organism involved in symbiotic interaction	BP
7584	GO:0030667	0.0429829	0.979376	12	305	secretory granule membrane	CC
4876	GO:0010609	0.0432144	0.999524	1	2	mRNA localization resulting in posttranscriptional regulation of gene expression	BP
10844	GO:0042306	0.0432523	0.989706	4	59	regulation of protein import into nucleus	BP
14123	GO:0051589	0.043321	0.995883	2	14	negative regulation of neurotransmitter transport	BP
21721	GO:1990072	0.043587	0.999516	1	2	TRAPPIII protein complex	CC
4507	GO:0009258	0.0436404	0.999514	1	2	10-formyltetrahydrofolate catabolic process	BP
5804	GO:0016155	0.0436404	0.999514	1	2	formyltetrahydrofolate dehydrogenase activity	MF
8373	GO:0032204	0.0437188	0.987358	5	81	regulation of telomere maintenance	BP
81	GO:0000164	0.043722	0.995791	2	15	protein phosphatase type 1 complex	CC
5091	GO:0010901	0.0438073	0.99922	1	5	regulation of very-low-density lipoprotein particle remodeling	BP
9540	GO:0034477	0.0438177	0.999349	1	3	U6 snRNA 3'-end processing	BP
18519	GO:0099115	0.0438366	0.99951	1	2	chromosome, subtelomeric region	CC
20540	GO:1903723	0.0439438	0.999508	1	2	negative regulation of centriole elongation	BP
21687	GO:1905952	0.0441068	0.983773	7	172	regulation of lipid localization	BP
21657	GO:1905898	0.0441755	0.992196	3	37	positive regulation of response to endoplasmic reticulum stress	BP
10690	GO:0040017	0.0443174	0.974415	20	608	positive regulation of locomotion	BP
16525	GO:0071391	0.0443686	0.995665	2	16	cellular response to estrogen stimulus	BP
287	GO:0000778	0.0445343	0.995614	2	17	condensed nuclear chromosome kinetochore	CC
16645	GO:0071568	0.0445713	0.999493	1	2	UFM1 transferase activity	MF
12101	GO:0045295	0.0447184	0.995762	2	12	gamma-catenin binding	MF
4898	GO:0010638	0.0447722	0.973421	22	636	positive regulation of organelle organization	BP
17677	GO:0090399	0.0450038	0.995633	2	14	replicative senescence	BP
12703	GO:0046636	0.0450841	0.991931	3	41	negative regulation of alpha-beta T cell activation	BP
1181	GO:0002643	0.0451061	0.995527	2	17	regulation of tolerance induction	BP
15616	GO:0061763	0.0451717	0.999479	1	2	multivesicular body-lysosome fusion	BP
19801	GO:1902166	0.0452215	0.995536	2	16	negative regulation of intrinsic apoptotic signaling pathway in response to DNA damage by p53 class mediator	BP
10684	GO:0040011	0.0452573	0.967414	55	2013	locomotion	BP
8403	GO:0032242	0.0452914	0.999476	1	2	regulation of nucleoside transport	BP
14766	GO:0060263	0.0453262	0.995493	2	17	regulation of respiratory burst	BP
523	GO:0001621	0.0455224	0.999297	1	3	G protein-coupled ADP receptor activity	MF
13936	GO:0051247	0.0456065	0.967849	48	1721	positive regulation of protein metabolic process	BP
583	GO:0001726	0.045836	0.980568	9	181	ruffle	CC
4204	GO:0008534	0.0458554	0.999286	1	3	oxidized purine nucleobase lesion DNA N-glycosylase activity	MF
9253	GO:0033829	0.0458592	0.999286	1	3	O-fucosylpeptide 3-beta-N-acetylglucosaminyltransferase activity	MF
11081	GO:0042753	0.0458778	0.995408	2	17	positive regulation of circadian rhythm	BP
16925	GO:0072053	0.0458927	0.999462	1	2	renal inner medulla development	BP
16926	GO:0072054	0.0458927	0.999462	1	2	renal outer medulla development	BP
13957	GO:0051272	0.0460139	0.973322	20	612	positive regulation of cellular component movement	BP
7783	GO:0031093	0.0460268	0.988779	4	67	platelet alpha granule lumen	CC
12820	GO:0046899	0.0461564	0.999456	1	2	nucleoside triphosphate adenylate kinase activity	MF
5324	GO:0014902	0.0465582	0.984335	6	117	myotube differentiation	BP
20904	GO:1904430	0.0465787	0.999263	1	3	negative regulation of t-circle formation	BP
6778	GO:0019862	0.0466168	0.999262	1	3	IgA binding	MF
4235	GO:0008608	0.0466744	0.991611	3	34	attachment of spindle microtubules to kinetochore	BP
14319	GO:0051955	0.0466855	0.991582	3	36	regulation of amino acid transport	BP
11596	GO:0043687	0.0467378	0.976529	13	363	post-translational protein modification	BP
7948	GO:0031401	0.0467644	0.968492	37	1259	positive regulation of protein modification process	BP
2314	GO:0004866	0.0467831	0.982555	7	181	endopeptidase inhibitor activity	MF
9555	GO:0034512	0.046823	0.99944	1	2	box C/D snoRNA binding	MF
5129	GO:0010951	0.0468504	0.979956	9	256	negative regulation of endopeptidase activity	BP
21012	GO:1904659	0.0470027	0.984172	6	110	glucose transmembrane transport	BP
10063	GO:0035692	0.0470325	0.999435	1	2	macrophage migration inhibitory factor receptor complex	CC
4169	GO:0008481	0.0470722	0.999434	1	2	sphinganine kinase activity	MF
10746	GO:0042098	0.047093	0.981058	8	196	T cell proliferation	BP
8395	GO:0032231	0.0471802	0.984116	6	105	regulation of actin filament bundle assembly	BP
12508	GO:0046173	0.0472209	0.988417	4	63	polyol biosynthetic process	BP
5826	GO:0016209	0.0473522	0.988273	4	85	antioxidant activity	MF
9631	GO:0034683	0.0473557	0.999427	1	2	integrin alphav-beta3 complex	CC
7145	GO:0022408	0.0473725	0.980929	8	192	negative regulation of cell-cell adhesion	BP
11622	GO:0043903	0.0475963	0.979605	9	231	regulation of symbiotic process	BP
15748	GO:0065007	0.0477288	0.962077	288	12943	biological regulation	BP
1021	GO:0002366	0.0477944	0.971403	22	715	leukocyte activation involved in immune response	BP
14395	GO:0052422	0.0479115	0.99922	1	3	modulation by host of symbiont catalytic activity	BP
11821	GO:0044409	0.0479529	0.982087	7	147	entry into host	BP
19474	GO:1901329	0.0480288	0.999216	1	3	regulation of odontoblast differentiation	BP
5215	GO:0014055	0.0480468	0.999216	1	3	acetylcholine secretion, neurotransmission	BP
5216	GO:0014056	0.0480468	0.999216	1	3	regulation of acetylcholine secretion, neurotransmission	BP
7585	GO:0030669	0.0481981	0.991175	3	38	clathrin-coated endocytic vesicle membrane	CC
10234	GO:0035981	0.048268	0.999405	1	2	tongue muscle cell differentiation	BP
22647	GO:2001035	0.048268	0.999405	1	2	regulation of tongue muscle cell differentiation	BP
22648	GO:2001037	0.048268	0.999405	1	2	positive regulation of tongue muscle cell differentiation	BP
11229	GO:0043066	0.0484121	0.969436	27	919	negative regulation of apoptotic process	BP
1045	GO:0002399	0.0485273	0.999101	1	4	MHC class II protein complex assembly	BP
1109	GO:0002503	0.0485273	0.999101	1	4	peptide antigen assembly with MHC class II protein complex	BP
20573	GO:1903786	0.0487684	0.999392	1	2	regulation of glutathione biosynthetic process	BP
19718	GO:1901980	0.0488412	0.99939	1	2	positive regulation of inward rectifier potassium channel activity	BP
9969	GO:0035553	0.0490548	0.999182	1	3	oxidative single-stranded RNA demethylation	BP
2088	GO:0004559	0.0491423	0.994995	2	14	alpha-mannosidase activity	MF
14185	GO:0051701	0.0493107	0.978758	9	212	interaction with host	BP
14167	GO:0051659	0.0493647	0.999377	1	2	maintenance of mitochondrion location	BP
7738	GO:0031021	0.0494072	0.99917	1	3	interphase microtubule organizing center	CC
20981	GO:1904589	0.0494316	0.987703	4	62	regulation of protein import	BP
22126	GO:2000145	0.0495388	0.967658	31	1061	regulation of cell motility	BP
17304	GO:0080019	0.0495566	0.999372	1	2	fatty-acyl-CoA reductase (alcohol-forming) activity	MF
18763	GO:0102965	0.0495566	0.999372	1	2	alcohol-forming fatty acyl-CoA reductase activity	MF
7139	GO:0022402	0.0496209	0.965753	41	1419	cell cycle process	BP
10859	GO:0042327	0.0496445	0.967154	33	1106	positive regulation of phosphorylation	BP
4207	GO:0008537	0.0496491	0.999162	1	3	proteasome activator complex	CC
3878	GO:0007631	0.0497198	0.985014	5	104	feeding behavior	BP
8079	GO:0031639	0.0497348	0.994669	2	23	plasminogen activation	BP
11807	GO:0044378	0.0498689	0.999364	1	2	non-sequence-specific DNA binding, bending	MF
16847	GO:0071900	0.0502285	0.971501	18	527	regulation of protein serine/threonine kinase activity	BP
18641	GO:0099607	0.0503368	0.999352	1	2	lateral attachment of mitotic spindle microtubules to kinetochore	BP
15876	GO:0070206	0.0504089	0.994686	2	17	protein trimerization	BP
21656	GO:1905897	0.0505251	0.984754	5	91	regulation of response to endoplasmic reticulum stress	BP
950	GO:0002263	0.0506843	0.969481	22	719	cell activation involved in immune response	BP
9790	GO:0035198	0.0507243	0.990592	3	33	miRNA binding	MF
8242	GO:0031958	0.0507631	0.994736	2	14	corticosteroid receptor signaling pathway	BP
843	GO:0002070	0.0507687	0.994658	2	16	epithelial cell maturation	BP
9237	GO:0033745	0.0508451	0.99912	1	3	L-methionine-(R)-S-oxide reductase activity	MF
20860	GO:1904355	0.0511031	0.994572	2	17	positive regulation of telomere capping	BP
16759	GO:0071745	0.0511167	0.999001	1	4	IgA immunoglobulin complex	CC
16760	GO:0071746	0.0511167	0.999001	1	4	IgA immunoglobulin complex, circulating	CC
16761	GO:0071748	0.0511167	0.999001	1	4	monomeric IgA immunoglobulin complex	CC
16762	GO:0071749	0.0511167	0.999001	1	4	polymeric IgA immunoglobulin complex	CC
16764	GO:0071751	0.0511167	0.999001	1	4	secretory IgA immunoglobulin complex	CC
13722	GO:0050896	0.0512034	0.958471	212	9349	response to stimulus	BP
3770	GO:0007346	0.0512364	0.969506	21	668	regulation of mitotic cell cycle	BP
2965	GO:0006059	0.0513344	0.999103	1	3	hexitol metabolic process	BP
17546	GO:0090204	0.0513447	0.999103	1	3	protein localization to nuclear pore	BP
11884	GO:0044736	0.0515912	0.999319	1	2	acid-sensing ion channel activity	MF
14530	GO:0055038	0.0516106	0.984374	5	83	recycling endosome membrane	CC
13994	GO:0051336	0.0517138	0.964692	38	1303	regulation of hydrolase activity	BP
16475	GO:0071320	0.0517822	0.987011	4	52	cellular response to cAMP	BP
9986	GO:0035579	0.0517863	0.984272	5	90	specific granule membrane	CC
2600	GO:0005368	0.0521446	0.999074	1	3	taurine transmembrane transporter activity	MF
11163	GO:0042959	0.0521446	0.999074	1	3	alkanesulfonate transmembrane transporter activity	MF
7315	GO:0030162	0.0522731	0.96841	22	751	regulation of proteolysis	BP
20636	GO:1903902	0.0523278	0.986749	4	61	positive regulation of viral life cycle	BP
16321	GO:0070991	0.0524186	0.999064	1	3	medium-chain-acyl-CoA dehydrogenase activity	MF
18783	GO:0106016	0.0524249	0.998949	1	4	positive regulation of inflammatory response to wounding	BP
14196	GO:0051716	0.0524314	0.957534	180	7710	cellular response to stimulus	BP
3869	GO:0007619	0.0524753	0.999062	1	3	courtship behavior	BP
17486	GO:0090119	0.0525204	0.999293	1	2	vesicle-mediated cholesterol transport	BP
16139	GO:0070661	0.0525516	0.974869	11	314	leukocyte proliferation	BP
769	GO:0001970	0.052645	0.99929	1	2	positive regulation of activation of membrane attack complex	BP
2800	GO:0005789	0.0526995	0.96517	32	1100	endoplasmic reticulum membrane	CC
19800	GO:1902165	0.0527595	0.994266	2	18	regulation of intrinsic apoptotic signaling pathway in response to DNA damage by p53 class mediator	BP
3465	GO:0006807	0.0529305	0.957076	235	10500	nitrogen compound metabolic process	BP
7799	GO:0031114	0.0530248	0.990027	3	31	regulation of microtubule depolymerization	BP
14917	GO:0060447	0.0531644	0.999037	1	3	bud outgrowth involved in lung branching	BP
16373	GO:0071074	0.053172	0.999276	1	2	eukaryotic initiation factor eIF2 binding	MF
2493	GO:0005157	0.0532169	0.999035	1	3	macrophage colony-stimulating factor receptor binding	MF
4256	GO:0008645	0.0532298	0.981513	6	114	hexose transmembrane transport	BP
16141	GO:0070663	0.0533768	0.976626	9	241	regulation of leukocyte proliferation	BP
4141	GO:0008441	0.0533903	0.999269	1	2	3'(2'),5'-bisphosphate nucleotidase activity	MF
20103	GO:1902905	0.0534837	0.976621	9	206	positive regulation of supramolecular fiber organization	BP
4548	GO:0009397	0.0535247	0.999024	1	3	folic acid-containing compound catabolic process	BP
10974	GO:0042560	0.0535247	0.999024	1	3	pteridine-containing compound catabolic process	BP
19740	GO:1902017	0.0535514	0.98639	4	55	regulation of cilium assembly	BP
11210	GO:0043031	0.0536403	0.994117	2	18	negative regulation of macrophage activation	BP
11121	GO:0042822	0.0536943	0.999018	1	3	pyridoxal phosphate metabolic process	BP
21912	GO:1990682	0.0536945	0.999261	1	2	CSF1-CSF1R complex	CC
636	GO:0001798	0.0538537	0.999012	1	3	positive regulation of type IIa hypersensitivity	BP
1351	GO:0002894	0.0538537	0.999012	1	3	positive regulation of type II hypersensitivity	BP
19832	GO:1902226	0.0539914	0.999007	1	3	regulation of macrophage colony-stimulating factor signaling pathway	BP
21450	GO:1905430	0.0540843	0.99925	1	2	cellular response to glycine	BP
8392	GO:0032228	0.0542617	0.989612	3	36	regulation of synaptic transmission, GABAergic	BP
18316	GO:0098796	0.0543906	0.96328	35	1298	membrane protein complex	CC
9950	GO:0035516	0.0544153	0.998991	1	3	oxidative DNA demethylase activity	MF
8898	GO:0032946	0.054435	0.98092	6	137	positive regulation of mononuclear cell proliferation	BP
2631	GO:0005488	0.054659	0.959626	357	16342	binding	MF
14590	GO:0060009	0.0546676	0.994048	2	15	Sertoli cell development	BP
9459	GO:0034364	0.0546827	0.993764	2	27	high-density lipoprotein particle	CC
2065	GO:0004521	0.0547484	0.985896	4	66	endoribonuclease activity	MF
16192	GO:0070774	0.0548034	0.99923	1	2	phytoceramidase activity	MF
1096	GO:0002478	0.0548999	0.978815	7	175	antigen processing and presentation of exogenous peptide antigen	BP
9409	GO:0034249	0.0550222	0.977113	8	237	negative regulation of cellular amide metabolic process	BP
13143	GO:0048246	0.0550544	0.98932	3	42	macrophage chemotaxis	BP
14386	GO:0052372	0.0550873	0.98928	3	45	modulation by symbiont of entry into host	BP
7765	GO:0031072	0.0553745	0.980545	6	125	heat shock protein binding	MF
254	GO:0000702	0.0554139	0.998824	1	4	oxidized base lesion DNA N-glycosylase activity	MF
11937	GO:0044861	0.0554945	0.99921	1	2	protein transport into plasma membrane raft	BP
20152	GO:1902994	0.0556059	0.998946	1	3	regulation of phospholipid efflux	BP
20153	GO:1902995	0.0556059	0.998946	1	3	positive regulation of phospholipid efflux	BP
9681	GO:0034764	0.0556358	0.975494	9	210	positive regulation of transmembrane transport	BP
13257	GO:0048525	0.0557575	0.982658	5	104	negative regulation of viral process	BP
1493	GO:0003203	0.0559367	0.989176	3	35	endocardial cushion morphogenesis	BP
3378	GO:0006668	0.0559802	0.999196	1	2	sphinganine-1-phosphate metabolic process	BP
21498	GO:1905524	0.0559978	0.999195	1	2	negative regulation of protein autoubiquitination	BP
1659	GO:0003756	0.0562151	0.993617	2	20	protein disulfide isomerase activity	MF
6181	GO:0016864	0.0562151	0.993617	2	20	intramolecular oxidoreductase activity, transposing S-S bonds	MF
14020	GO:0051382	0.0562851	0.993693	2	17	kinetochore assembly	BP
7478	GO:0030414	0.0563171	0.978124	7	187	peptidase inhibitor activity	MF
20518	GO:1903677	0.0563546	0.998917	1	3	regulation of cap-independent translational initiation	BP
20519	GO:1903679	0.0563546	0.998917	1	3	positive regulation of cap-independent translational initiation	BP
20148	GO:1902990	0.0567405	0.998902	1	3	mitotic telomere maintenance via semi-conservative replication	BP
5693	GO:0015923	0.0567596	0.99369	2	15	mannosidase activity	MF
2816	GO:0005819	0.0567796	0.969881	14	370	spindle	CC
21702	GO:1990023	0.0569149	0.993712	2	14	mitotic spindle midzone	CC
1952	GO:0004359	0.0570576	0.998889	1	3	glutaminase activity	MF
19555	GO:1901564	0.0571825	0.953697	161	6830	organonitrogen compound metabolic process	BP
20861	GO:1904356	0.0572007	0.985084	4	62	regulation of telomere maintenance via telomere lengthening	BP
12989	GO:0047655	0.057229	0.998745	1	4	allyl-alcohol dehydrogenase activity	MF
13699	GO:0050865	0.057365	0.966358	19	639	regulation of cell activation	BP
11988	GO:0045069	0.0575229	0.98197	5	100	regulation of viral genome replication	BP
6964	GO:0021693	0.0575244	0.99915	1	2	cerebellar Purkinje cell layer structural organization	BP
6969	GO:0021698	0.0575244	0.99915	1	2	cerebellar cortex structural organization	BP
1755	GO:0003976	0.0575649	0.998869	1	3	UDP-N-acetylglucosamine-lysosomal-enzyme N-acetylglucosaminephosphotransferase activity	MF
10049	GO:0035668	0.0575677	0.998869	1	3	TRAM-dependent toll-like receptor signaling pathway	BP
10050	GO:0035669	0.0575677	0.998869	1	3	TRAM-dependent toll-like receptor 4 signaling pathway	BP
11079	GO:0042749	0.057675	0.993311	2	22	regulation of circadian sleep/wake cycle	BP
7782	GO:0031092	0.0578009	0.993427	2	17	platelet alpha granule membrane	CC
3572	GO:0006978	0.0578236	0.993423	2	17	DNA damage response, signal transduction by p53 class mediator resulting in transcription of p21 class mediator	BP
5591	GO:0015749	0.0578494	0.979489	6	116	monosaccharide transmembrane transport	BP
14129	GO:0051595	0.0579208	0.998855	1	3	response to methylglyoxal	BP
147	GO:0000294	0.0581545	0.999131	1	2	nuclear-transcribed mRNA catabolic process, endonucleolytic cleavage-dependent decay	BP
1626	GO:0003677	0.0584579	0.95596	68	2478	DNA binding	MF
21290	GO:1905123	0.058714	0.999114	1	2	regulation of glucosylceramidase activity	BP
18244	GO:0098658	0.058832	0.99911	1	2	inorganic anion import across plasma membrane	BP
11402	GO:0043335	0.0588551	0.998817	1	3	protein unfolding	BP
13781	GO:0051004	0.058888	0.993051	2	24	regulation of lipoprotein lipase activity	BP
13955	GO:0051270	0.0589419	0.960406	33	1146	regulation of cellular component movement	BP
4164	GO:0008475	0.0590779	0.998808	1	3	procollagen-lysine 5-dioxygenase activity	MF
19871	GO:1902298	0.0590923	0.999102	1	2	cell cycle DNA replication maintenance of fidelity	BP
21831	GO:1990426	0.0590923	0.999102	1	2	mitotic recombination-dependent replication fork processing	BP
21863	GO:1990505	0.0590923	0.999102	1	2	mitotic DNA replication maintenance of fidelity	BP
17739	GO:0090624	0.0591388	0.999101	1	2	endoribonuclease activity, cleaving miRNA-paired mRNA	MF
16633	GO:0071553	0.0592556	0.998801	1	3	G protein-coupled pyrimidinergic nucleotide receptor activity	MF
1691	GO:0003865	0.0592643	0.9988	1	3	3-oxo-5-alpha-steroid 4-dehydrogenase activity	MF
9244	GO:0033765	0.0592643	0.9988	1	3	steroid dehydrogenase activity, acting on the CH-CH group of donors	MF
13009	GO:0047751	0.0592643	0.9988	1	3	cholestenone 5-alpha-reductase activity	MF
21866	GO:1990513	0.059271	0.9988	1	3	CLOCK-BMAL transcription complex	CC
9624	GO:0034674	0.0593385	0.999095	1	2	integrin alpha5-beta1 complex	CC
13118	GO:0048185	0.0594371	0.99322	2	15	activin binding	MF
4804	GO:0010466	0.0594672	0.973391	9	270	negative regulation of peptidase activity	BP
13439	GO:0048871	0.0596968	0.965409	18	519	multicellular organismal homeostasis	BP
11252	GO:0043116	0.0597494	0.993119	2	16	negative regulation of vascular permeability	BP
12791	GO:0046849	0.0598218	0.981087	5	91	bone remodeling	BP
13886	GO:0051149	0.0598572	0.980987	5	111	positive regulation of muscle cell differentiation	BP
11232	GO:0043069	0.0599137	0.961377	27	940	negative regulation of programmed cell death	BP
17908	GO:0097191	0.0599426	0.973191	9	230	extrinsic apoptotic signaling pathway	BP
8862	GO:0032899	0.0600393	0.999073	1	2	regulation of neurotrophin production	BP
6210	GO:0016903	0.0600469	0.987926	3	43	oxidoreductase activity, acting on the aldehyde or oxo group of donors	MF
22733	GO:2001236	0.0600949	0.976373	7	162	regulation of extrinsic apoptotic signaling pathway	BP
10675	GO:0039702	0.0601206	0.992888	2	21	viral budding via host ESCRT complex	BP
18007	GO:0097386	0.0601464	0.988035	3	34	glial cell projection	CC
10998	GO:0042592	0.0601662	0.955962	54	1965	homeostatic process	BP
14744	GO:0060228	0.0601782	0.998458	1	6	phosphatidylcholine-sterol O-acyltransferase activator activity	MF
965	GO:0002282	0.0602149	0.998608	1	4	microglial cell activation involved in immune response	BP
10176	GO:0035868	0.0602202	0.998761	1	3	alphav-beta3 integrin-HMGB1 complex	CC
14370	GO:0052203	0.0603245	0.998603	1	4	modulation of catalytic activity in other organism involved in symbiotic interaction	BP
5686	GO:0015914	0.0604155	0.980847	5	91	phospholipid transport	BP
19419	GO:1901207	0.0604549	0.99906	1	2	regulation of heart looping	BP
12713	GO:0046651	0.0604763	0.97156	10	284	lymphocyte proliferation	BP
5045	GO:0010848	0.0604889	0.999059	1	2	regulation of chromatin disassembly	BP
916	GO:0002191	0.0605276	0.998748	1	3	cap-dependent translational initiation	BP
8584	GO:0032486	0.060536	0.993078	2	14	Rap protein signal transduction	BP
9235	GO:0033743	0.0609267	0.998575	1	4	peptide-methionine (R)-S-oxide reductase activity	MF
16918	GO:0072044	0.0610285	0.992935	2	15	collecting duct development	BP
11095	GO:0042772	0.0611202	0.992793	2	18	DNA damage response, signal transduction resulting in transcription	BP
18561	GO:0099403	0.0612716	0.999034	1	2	maintenance of mitotic sister chromatid cohesion, telomeric	BP
18562	GO:0099404	0.0612716	0.999034	1	2	mitotic sister chromatid cohesion, telomeric	BP
21175	GO:1904907	0.0612716	0.999034	1	2	regulation of maintenance of mitotic sister chromatid cohesion, telomeric	BP
21176	GO:1904908	0.0612716	0.999034	1	2	negative regulation of maintenance of mitotic sister chromatid cohesion, telomeric	BP
2724	GO:0005672	0.0614534	0.998455	1	5	transcription factor TFIIA complex	CC
8216	GO:0031905	0.0616023	0.998702	1	3	early endosome lumen	CC
12240	GO:0045670	0.0616115	0.983499	4	67	regulation of osteoclast differentiation	BP
11286	GO:0043170	0.0618098	0.949507	229	10526	macromolecule metabolic process	BP
4871	GO:0010604	0.0618698	0.951663	92	3565	positive regulation of macromolecule metabolic process	BP
14616	GO:0060038	0.0618789	0.983389	4	69	cardiac muscle cell proliferation	BP
20684	GO:1903978	0.0619163	0.992555	2	21	regulation of microglial cell activation	BP
3272	GO:0006543	0.0619945	0.998685	1	3	glutamine catabolic process	BP
9390	GO:0034219	0.0621472	0.977566	6	118	carbohydrate transmembrane transport	BP
4664	GO:0009889	0.0621945	0.950665	109	4323	regulation of biosynthetic process	BP
2199	GO:0004708	0.0622117	0.992591	2	18	MAP kinase kinase activity	MF
6261	GO:0017050	0.0624921	0.998664	1	3	D-erythro-sphingosine kinase activity	MF
20390	GO:1903436	0.0626049	0.998991	1	2	regulation of mitotic cytokinetic process	BP
20391	GO:1903438	0.0626049	0.998991	1	2	positive regulation of mitotic cytokinetic process	BP
20407	GO:1903490	0.0626049	0.998991	1	2	positive regulation of mitotic cytokinesis	BP
2223	GO:0004741	0.0627046	0.998987	1	2	[pyruvate dehydrogenase (lipoamide)] phosphatase activity	MF
20774	GO:1904184	0.0627046	0.998987	1	2	positive regulation of pyruvate dehydrogenase activity	BP
11119	GO:0042819	0.062713	0.998654	1	3	vitamin B6 biosynthetic process	BP
7905	GO:0031326	0.0627549	0.950272	107	4236	regulation of cellular biosynthetic process	BP
520	GO:0001614	0.0627937	0.99239	2	21	purinergic nucleotide receptor activity	MF
5977	GO:0016502	0.0627937	0.99239	2	21	nucleotide receptor activity	MF
21272	GO:1905071	0.0628865	0.998981	1	2	tight junction disassembly	BP
21273	GO:1905073	0.0628865	0.998981	1	2	regulation of tight junction disassembly	BP
21274	GO:1905075	0.0628865	0.998981	1	2	positive regulation of tight junction disassembly	BP
10062	GO:0035691	0.0630387	0.99864	1	3	macrophage migration inhibitory factor signaling pathway	BP
22324	GO:2000446	0.0630387	0.99864	1	3	regulation of macrophage migration inhibitory factor signaling pathway	BP
2756	GO:0005737	0.0631343	0.94875	266	11572	cytoplasm	CC
5367	GO:0015095	0.0631936	0.992491	2	16	magnesium ion transmembrane transporter activity	MF
20601	GO:1903830	0.0631936	0.992491	2	16	magnesium ion transmembrane transport	BP
7563	GO:0030622	0.0633294	0.998459	1	4	U4atac snRNA binding	MF
15280	GO:0061042	0.0633311	0.992288	2	21	vascular wound healing	BP
8840	GO:0032870	0.063617	0.961216	21	635	cellular response to hormone stimulus	BP
3825	GO:0007521	0.0637322	0.998953	1	2	muscle cell fate determination	BP
7592	GO:0030678	0.0638223	0.998434	1	4	mitochondrial ribonuclease P complex	CC
18164	GO:0097745	0.0638223	0.998434	1	4	mitochondrial tRNA 5'-end processing	BP
11370	GO:0043296	0.0639037	0.974586	7	143	apical junction complex	CC
8374	GO:0032205	0.0639317	0.986905	3	37	negative regulation of telomere maintenance	BP
7144	GO:0022407	0.0640258	0.964608	15	439	regulation of cell-cell adhesion	BP
10227	GO:0035967	0.064137	0.974406	7	166	cellular response to topologically incorrect protein	BP
9202	GO:0033631	0.064236	0.992251	2	17	cell-cell adhesion mediated by integrin	BP
13927	GO:0051233	0.0642925	0.98682	3	36	spindle midzone	CC
6586	GO:0019254	0.0645101	0.998575	1	3	carnitine metabolic process, CoA-linked	BP
7302	GO:0030144	0.0645847	0.998925	1	2	alpha-1,6-mannosylglycoprotein 6-beta-N-acetylglucosaminyltransferase activity	MF
12259	GO:0045723	0.0648905	0.99194	2	23	positive regulation of fatty acid biosynthetic process	BP
18376	GO:0098886	0.0651268	0.998906	1	2	modification of dendritic spine	BP
9017	GO:0033149	0.0651876	0.998544	1	3	FFAT motif binding	MF
12213	GO:0045639	0.0653593	0.978766	5	101	positive regulation of myeloid cell differentiation	BP
22021	GO:1990927	0.0653725	0.998898	1	2	calcium ion regulated lysosome exocytosis	BP
5703	GO:0015935	0.0655153	0.986116	3	74	small ribosomal subunit	CC
20949	GO:1904533	0.0655404	0.998528	1	3	regulation of telomeric loop disassembly	BP
18811	GO:0106073	0.0657453	0.998885	1	2	dolichyl pyrophosphate Glc2Man9GlcNAc2 alpha-1,2-glucosyltransferase activity	MF
17464	GO:0090087	0.0660356	0.959555	21	665	regulation of peptide transport	BP
14137	GO:0051604	0.0662562	0.968321	10	294	protein maturation	BP
396	GO:0001069	0.0662611	0.998867	1	2	regulatory region RNA binding	MF
18643	GO:0099609	0.0662895	0.998866	1	2	microtubule lateral binding	MF
15130	GO:0060763	0.0664441	0.998487	1	3	mammary duct terminal end bud growth	BP
17873	GO:0097149	0.0664928	0.998485	1	3	centralspindlin complex	CC
19321	GO:1900453	0.0666447	0.998478	1	3	negative regulation of long-term synaptic depression	BP
9426	GO:0034312	0.0666716	0.991645	2	21	diol biosynthetic process	BP
1211	GO:0002687	0.0667065	0.975407	6	142	positive regulation of leukocyte migration	BP
10792	GO:0042175	0.0667572	0.954926	32	1122	nuclear outer membrane-endoplasmic reticulum membrane network	CC
3871	GO:0007621	0.067212	0.998261	1	4	negative regulation of female receptivity	BP
7725	GO:0030992	0.0673628	0.991574	2	19	intraciliary transport particle B	CC
6388	GO:0018171	0.0674327	0.998249	1	4	peptidyl-cysteine oxidation	BP
15494	GO:0061528	0.0675559	0.998822	1	2	aspartate secretion	BP
20914	GO:1904448	0.0675559	0.998822	1	2	regulation of aspartate secretion	BP
20915	GO:1904450	0.0675559	0.998822	1	2	positive regulation of aspartate secretion	BP
5080	GO:0010888	0.0676607	0.991422	2	22	negative regulation of lipid storage	BP
4849	GO:0010562	0.0676897	0.953701	34	1179	positive regulation of phosphorus metabolic process	BP
12384	GO:0045937	0.0676897	0.953701	34	1179	positive regulation of phosphate metabolic process	BP
14895	GO:0060423	0.0677395	0.998426	1	3	foregut regionalization	BP
14896	GO:0060424	0.0677395	0.998426	1	3	lung field specification	BP
14953	GO:0060492	0.0677395	0.998426	1	3	lung induction	BP
7588	GO:0030673	0.0677396	0.991686	2	15	axolemma	CC
12777	GO:0046824	0.0678202	0.981254	4	67	positive regulation of nucleocytoplasmic transport	BP
4983	GO:0010759	0.0678361	0.991481	2	19	positive regulation of macrophage chemotaxis	BP
2075	GO:0004532	0.0678469	0.98571	3	40	exoribonuclease activity	MF
7924	GO:0031346	0.0678743	0.962211	15	394	positive regulation of cell projection organization	BP
15696	GO:0061975	0.0681446	0.998407	1	3	articular cartilage development	BP
10490	GO:0036498	0.0685014	0.981004	4	67	IRE1-mediated unfolded protein response	BP
2804	GO:0005794	0.0685614	0.950548	46	1599	Golgi apparatus	CC
18500	GO:0099080	0.0686652	0.952013	38	1301	supramolecular complex	CC
10680	GO:0040007	0.0687253	0.954088	30	982	growth	BP
9314	GO:0034092	0.0689487	0.998369	1	3	negative regulation of maintenance of sister chromatid cohesion	BP
9370	GO:0034183	0.0689487	0.998369	1	3	negative regulation of maintenance of mitotic sister chromatid cohesion	BP
1354	GO:0002901	0.0691204	0.998159	1	4	mature B cell apoptotic process	BP
1358	GO:0002905	0.0691204	0.998159	1	4	regulation of mature B cell apoptotic process	BP
1359	GO:0002906	0.0691204	0.998159	1	4	negative regulation of mature B cell apoptotic process	BP
13477	GO:0050145	0.0692269	0.99114	2	21	nucleoside monophosphate kinase activity	MF
6790	GO:0019884	0.0692404	0.971849	7	183	antigen processing and presentation of exogenous antigen	BP
633	GO:0001794	0.0693159	0.998149	1	4	type IIa hypersensitivity	BP
634	GO:0001796	0.0693159	0.998149	1	4	regulation of type IIa hypersensitivity	BP
1074	GO:0002445	0.0693159	0.998149	1	4	type II hypersensitivity	BP
1349	GO:0002892	0.0693159	0.998149	1	4	regulation of type II hypersensitivity	BP
14390	GO:0052405	0.0693192	0.998027	1	5	negative regulation by host of symbiont molecular function	BP
5123	GO:0010941	0.0693253	0.949938	46	1747	regulation of cell death	BP
13129	GO:0048210	0.069354	0.998147	1	4	Golgi vesicle fusion to target membrane	BP
3824	GO:0007520	0.0693662	0.985184	3	45	myoblast fusion	BP
21343	GO:1905223	0.0695776	0.998749	1	2	epicardium morphogenesis	BP
3634	GO:0007088	0.069643	0.971695	7	164	regulation of mitotic nuclear division	BP
10796	GO:0042180	0.0696686	0.967886	9	262	cellular ketone metabolic process	BP
18902	GO:0120032	0.0696912	0.969691	8	182	regulation of plasma membrane bounded cell projection assembly	BP
10563	GO:0038095	0.0697229	0.973943	6	167	Fc-epsilon receptor signaling pathway	BP
5661	GO:0015870	0.0697694	0.998124	1	4	acetylcholine transport	BP
15493	GO:0061526	0.0697694	0.998124	1	4	acetylcholine secretion	BP
4306	GO:0008853	0.0697887	0.998123	1	4	exodeoxyribonuclease III activity	MF
17567	GO:0090234	0.0697936	0.998328	1	3	regulation of kinetochore assembly	BP
10099	GO:0035735	0.069851	0.985112	3	40	intraciliary transport involved in cilium assembly	BP
9752	GO:0035091	0.0699014	0.965021	11	261	phosphatidylinositol binding	MF
17648	GO:0090336	0.0699246	0.991154	2	17	positive regulation of brown fat cell differentiation	BP
16776	GO:0071786	0.0699681	0.9911	2	18	endoplasmic reticulum tubular network organization	BP
16415	GO:0071218	0.0700843	0.990911	2	23	cellular response to misfolded protein	BP
10893	GO:0042398	0.0701702	0.984893	3	49	cellular modified amino acid biosynthetic process	BP
8341	GO:0032116	0.0702262	0.998725	1	2	SMC loading complex	CC
17772	GO:0090694	0.0702262	0.998725	1	2	Scc2-Scc4 cohesin loading complex	CC
1660	GO:0003774	0.0702267	0.971526	7	130	motor activity	MF
6126	GO:0016780	0.0703199	0.990989	2	19	phosphotransferase activity, for other substituted phosphate groups	MF
20938	GO:1904505	0.0704843	0.998085	1	4	regulation of telomere maintenance in response to DNA damage	BP
20939	GO:1904506	0.0704843	0.998085	1	4	negative regulation of telomere maintenance in response to DNA damage	BP
15351	GO:0061158	0.0706525	0.991009	2	17	3'-UTR-mediated mRNA destabilization	BP
10491	GO:0036499	0.0709226	0.990798	2	21	PERK-mediated unfolded protein response	BP
19075	GO:0140467	0.0709226	0.990798	2	21	integrated stress response signaling	BP
14521	GO:0055021	0.0710305	0.979966	4	80	regulation of cardiac muscle tissue growth	BP
7925	GO:0031347	0.0710815	0.956058	21	752	regulation of defense response	BP
12366	GO:0045917	0.0713009	0.997826	1	6	positive regulation of complement activation	BP
5944	GO:0016442	0.0713393	0.990925	2	16	RISC complex	CC
7911	GO:0031332	0.0713393	0.990925	2	16	RNAi effector complex	CC
9458	GO:0034363	0.0713431	0.997909	1	5	intermediate-density lipoprotein particle	CC
6273	GO:0017069	0.0713607	0.984469	3	55	snRNA binding	MF
13284	GO:0048583	0.0714893	0.942921	108	4389	regulation of response to stimulus	BP
7204	GO:0023023	0.0715918	0.990555	2	25	MHC protein complex binding	MF
1394	GO:0003014	0.0716336	0.973176	6	126	renal system process	BP
7903	GO:0031324	0.0719963	0.944763	71	2769	negative regulation of cellular metabolic process	BP
16126	GO:0070634	0.072014	0.998218	1	3	transepithelial ammonium transport	BP
18980	GO:0140014	0.0720327	0.963725	11	289	mitotic nuclear division	BP
22215	GO:2000301	0.0720868	0.997995	1	4	negative regulation of synaptic vesicle exocytosis	BP
11724	GO:0044237	0.0722534	0.940739	249	11277	cellular metabolic process	BP
538	GO:0001655	0.0723294	0.961262	13	330	urogenital system development	BP
8496	GO:0032386	0.072361	0.961209	13	359	regulation of intracellular transport	BP
5558	GO:0015693	0.0726593	0.990607	2	17	magnesium ion transport	BP
12385	GO:0045938	0.0727879	0.997733	1	6	positive regulation of circadian sleep/wake cycle, sleep	BP
12108	GO:0045324	0.0730424	0.990278	2	24	late endosome to vacuole transport	BP
19126	GO:0150146	0.0730688	0.990433	2	19	cell junction disassembly	BP
11574	GO:0043627	0.0730966	0.979222	4	75	response to estrogen	BP
4711	GO:0010025	0.0731495	0.997935	1	4	wax biosynthetic process	BP
4741	GO:0010166	0.0731495	0.997935	1	4	wax metabolic process	BP
5231	GO:0014074	0.0731647	0.969983	7	148	response to purine-containing compound	BP
1220	GO:0002696	0.0734369	0.961584	12	394	positive regulation of leukocyte activation	BP
2380	GO:0004968	0.0735001	0.998142	1	3	gonadotropin-releasing hormone receptor activity	MF
2788	GO:0005775	0.07355	0.969711	7	173	vacuolar lumen	CC
7430	GO:0030316	0.0738768	0.975171	5	98	osteoclast differentiation	BP
22200	GO:2000279	0.0739023	0.983881	3	40	negative regulation of DNA biosynthetic process	BP
21924	GO:1990715	0.0740748	0.998113	1	3	mRNA CDS binding	MF
3851	GO:0007598	0.0740888	0.99788	1	4	blood coagulation, extrinsic pathway	BP
14400	GO:0052548	0.0740926	0.960069	13	432	regulation of endopeptidase activity	BP
12383	GO:0045936	0.0741161	0.955177	19	602	negative regulation of phosphate metabolic process	BP
18039	GO:0097454	0.0742309	0.998104	1	3	Schwann cell microvillus	CC
19102	GO:0150064	0.0743069	0.998101	1	3	vertebrate eye-specific patterning	BP
16720	GO:0071675	0.0743769	0.983577	3	51	regulation of mononuclear cell migration	BP
13619	GO:0050748	0.07443	0.997721	1	5	negative regulation of lipoprotein metabolic process	BP
14952	GO:0060491	0.074447	0.967169	8	184	regulation of cell projection assembly	BP
352	GO:0000939	0.0748009	0.997698	1	5	condensed chromosome inner kinetochore	CC
3124	GO:0006336	0.074871	0.983402	3	53	DNA replication-independent nucleosome assembly	BP
22725	GO:2001224	0.0748839	0.990209	2	16	positive regulation of neuron migration	BP
4850	GO:0010563	0.074942	0.954615	19	603	negative regulation of phosphorus metabolic process	BP
3595	GO:0007017	0.0751336	0.950479	27	853	microtubule-based process	BP
13288	GO:0048589	0.0751792	0.952727	22	669	developmental growth	BP
2743	GO:0005694	0.0752057	0.943943	55	2022	chromosome	CC
8388	GO:0032224	0.0754248	0.997802	1	4	positive regulation of synaptic transmission, cholinergic	BP
22020	GO:1990926	0.0754749	0.998039	1	3	short-term synaptic potentiation	BP
16143	GO:0070665	0.0756545	0.97119	6	150	positive regulation of leukocyte proliferation	BP
7914	GO:0031335	0.0758774	0.998018	1	3	regulation of sulfur amino acid metabolic process	BP
3887	GO:0008017	0.0758962	0.961478	11	264	microtubule binding	MF
17448	GO:0090068	0.0760067	0.961352	11	302	positive regulation of cell cycle process	BP
3557	GO:0006952	0.0762078	0.945121	43	1803	defense response	BP
19033	GO:0140205	0.076211	0.998	1	3	oligopeptide import across plasma membrane	BP
19034	GO:0140206	0.076211	0.998	1	3	dipeptide import across plasma membrane	BP
16202	GO:0070815	0.0762192	0.997755	1	4	peptidyl-lysine 5-dioxygenase activity	MF
15828	GO:0070137	0.0764461	0.997988	1	3	ubiquitin-like protein-specific endopeptidase activity	MF
15830	GO:0070139	0.0764461	0.997988	1	3	SUMO-specific endopeptidase activity	MF
11770	GO:0044320	0.0764849	0.989723	2	19	cellular response to leptin stimulus	BP
17704	GO:0090503	0.0765639	0.982986	3	44	RNA phosphodiester bond hydrolysis, exonucleolytic	BP
9291	GO:0034035	0.0766279	0.989521	2	24	purine ribonucleoside bisphosphate metabolic process	BP
13517	GO:0050427	0.0766279	0.989521	2	24	3'-phosphoadenosine 5'-phosphosulfate metabolic process	BP
11815	GO:0044391	0.0766425	0.973692	5	186	ribosomal subunit	CC
16251	GO:0070887	0.0768348	0.939757	84	3367	cellular response to chemical stimulus	BP
10149	GO:0035814	0.0768642	0.997716	1	4	negative regulation of renal sodium excretion	BP
13820	GO:0051049	0.0768962	0.943345	50	1823	regulation of transport	BP
15395	GO:0061302	0.0772418	0.997542	1	5	smooth muscle cell-matrix adhesion	BP
3213	GO:0006468	0.0772507	0.942309	55	2011	protein phosphorylation	BP
13577	GO:0050670	0.0775921	0.965399	8	220	regulation of lymphocyte proliferation	BP
14816	GO:0060327	0.0776923	0.99792	1	3	cytoplasmic actin-based contraction involved in cell motility	BP
11609	GO:0043812	0.0776961	0.997665	1	4	phosphatidylinositol-4-phosphate phosphatase activity	MF
22004	GO:1990879	0.0777465	0.997917	1	3	CST complex	CC
7904	GO:0031325	0.0777814	0.93877	87	3373	positive regulation of cellular metabolic process	BP
14067	GO:0051461	0.0778537	0.997503	1	5	positive regulation of corticotropin secretion	BP
9948	GO:0035514	0.0782025	0.99748	1	5	DNA demethylase activity	MF
13775	GO:0050996	0.0782085	0.989107	2	27	positive regulation of lipid catabolic process	BP
21942	GO:1990752	0.0782207	0.982673	3	34	microtubule end	CC
7944	GO:0031397	0.0782848	0.977187	4	81	negative regulation of protein ubiquitination	BP
18957	GO:0120178	0.0782916	0.982369	3	49	steroid hormone biosynthetic process	BP
8797	GO:0032795	0.078296	0.997628	1	4	heterotrimeric G-protein binding	MF
6316	GO:0017148	0.0783042	0.967187	7	219	negative regulation of translation	BP
21607	GO:1905777	0.0783441	0.997884	1	3	regulation of exonuclease activity	BP
4245	GO:0008623	0.0784435	0.997879	1	3	CHRAC	CC
3542	GO:0006928	0.0784504	0.940559	61	2294	movement of cell or subcellular component	BP
6789	GO:0019883	0.078545	0.989137	2	23	antigen processing and presentation of endogenous antigen	BP
14263	GO:0051879	0.0785767	0.982385	3	42	Hsp90 protein binding	MF
12252	GO:0045715	0.0786579	0.997867	1	3	negative regulation of low-density lipoprotein particle receptor biosynthetic process	BP
13096	GO:0048143	0.0787287	0.988993	2	27	astrocyte activation	BP
14321	GO:0051957	0.0787779	0.989154	2	21	positive regulation of amino acid transport	BP
2464	GO:0005125	0.0788289	0.966892	7	234	cytokine activity	MF
4937	GO:0010710	0.0790022	0.997585	1	4	regulation of collagen catabolic process	BP
7530	GO:0030539	0.0791169	0.989013	2	23	male genitalia development	BP
16462	GO:0071300	0.0791381	0.976974	4	67	cellular response to retinoic acid	BP
14142	GO:0051611	0.079217	0.997571	1	4	regulation of serotonin uptake	BP
111	GO:0000226	0.0793265	0.950992	20	593	microtubule cytoskeleton organization	BP
12754	GO:0046718	0.0793417	0.969479	6	134	viral entry into host cell	BP
6051	GO:0016628	0.0793903	0.988848	2	27	oxidoreductase activity, acting on the CH-CH group of donors, NAD or NADP as acceptor	MF
13743	GO:0050921	0.0795649	0.969333	6	144	positive regulation of chemotaxis	BP
17319	GO:0080134	0.0796325	0.942907	41	1545	regulation of response to stress	BP
7651	GO:0030866	0.0797173	0.982081	3	39	cortical actin cytoskeleton organization	BP
20260	GO:1903204	0.0797601	0.988942	2	21	negative regulation of oxidative stress-induced neuron death	BP
695	GO:0001878	0.0798632	0.997531	1	4	response to yeast	BP
22631	GO:2001014	0.0799304	0.988905	2	21	regulation of skeletal muscle cell differentiation	BP
2882	GO:0005923	0.0801431	0.969147	6	122	bicellular tight junction	CC
5998	GO:0016538	0.0801512	0.981775	3	49	cyclin-dependent protein serine/threonine kinase regulator activity	MF
15024	GO:0060596	0.0801566	0.997784	1	3	mammary placode formation	BP
10174	GO:0035866	0.0801909	0.997782	1	3	alphav-beta3 integrin-PKCalpha complex	CC
10330	GO:0036132	0.0802988	0.997503	1	4	13-prostaglandin reductase activity	MF
12973	GO:0047522	0.0802988	0.997503	1	4	15-oxoprostaglandin 13-oxidase activity	MF
1107	GO:0002501	0.080346	0.997229	1	6	peptide antigen assembly with MHC protein complex	BP
8056	GO:0031590	0.0803703	0.997499	1	4	wybutosine metabolic process	BP
8057	GO:0031591	0.0803703	0.997499	1	4	wybutosine biosynthetic process	BP
4831	GO:0010521	0.0804278	0.997332	1	5	telomerase inhibitor activity	MF
13255	GO:0048523	0.0804852	0.934666	125	5124	negative regulation of cellular process	BP
15912	GO:0070262	0.0805221	0.988816	2	20	peptidyl-serine dephosphorylation	BP
70	GO:0000139	0.0805581	0.947877	24	767	Golgi membrane	CC
915	GO:0002190	0.0805671	0.997322	1	5	cap-independent translational initiation	BP
11541	GO:0043567	0.0805692	0.988612	2	26	regulation of insulin-like growth factor receptor signaling pathway	BP
13246	GO:0048512	0.0807516	0.981581	3	49	circadian behavior	BP
6801	GO:0019901	0.0808111	0.948761	22	668	protein kinase binding	MF
20321	GO:1903320	0.0809114	0.961642	9	242	regulation of protein modification by small protein conjugation or removal	BP
9662	GO:0034724	0.0809138	0.981468	3	54	DNA replication-independent nucleosome organization	BP
15005	GO:0060574	0.0809196	0.997464	1	4	intestinal epithelial cell maturation	BP
13353	GO:0048696	0.081137	0.997728	1	3	regulation of collateral sprouting in absence of injury	BP
35	GO:0000070	0.0812736	0.965793	7	162	mitotic sister chromatid segregation	BP
11118	GO:0042816	0.0815571	0.997255	1	5	vitamin B6 metabolic process	BP
4622	GO:0009725	0.0818765	0.945536	27	907	response to hormone	BP
8332	GO:0032102	0.0819246	0.955153	13	432	negative regulation of response to external stimulus	BP
19719	GO:1901981	0.0821454	0.963036	8	178	phosphatidylinositol phosphate binding	MF
3603	GO:0007029	0.0822152	0.97574	4	70	endoplasmic reticulum organization	BP
6228	GO:0016942	0.0822684	0.997206	1	5	insulin-like growth factor binding protein complex	CC
10456	GO:0036454	0.0822684	0.997206	1	5	growth factor complex	CC
6723	GO:0019751	0.0823029	0.968056	6	131	polyol metabolic process	BP
19127	GO:0150147	0.0825553	0.997646	1	3	cell-cell junction disassembly	BP
13168	GO:0048285	0.0826044	0.95173	16	479	organelle fission	BP
2802	GO:0005791	0.0827105	0.975428	4	84	rough endoplasmic reticulum	CC
12225	GO:0045655	0.0827659	0.988243	2	22	regulation of monocyte differentiation	BP
17511	GO:0090158	0.0827668	0.997172	1	5	endoplasmic reticulum membrane organization	BP
11691	GO:0044092	0.0828044	0.942942	32	1195	negative regulation of molecular function	BP
13498	GO:0050265	0.0828958	0.997336	1	4	RNA uridylyltransferase activity	MF
4759	GO:0010256	0.0830444	0.951447	16	468	endomembrane system organization	BP
7248	GO:0030043	0.0834432	0.9973	1	4	actin filament fragmentation	BP
3411	GO:0006710	0.0835228	0.997119	1	5	androgen catabolic process	BP
20677	GO:1903971	0.0835813	0.997586	1	3	positive regulation of response to macrophage colony-stimulating factor	BP
20680	GO:1903974	0.0835813	0.997586	1	3	positive regulation of cellular response to macrophage colony-stimulating factor stimulus	BP
18036	GO:0097451	0.0837126	0.997578	1	3	glial limiting end-foot	CC
16689	GO:0071633	0.083768	0.997279	1	4	dihydroceramidase activity	MF
13144	GO:0048247	0.0838316	0.980427	3	63	lymphocyte chemotaxis	BP
14233	GO:0051788	0.0839442	0.987882	2	25	response to misfolded protein	BP
22450	GO:2000627	0.0840633	0.997558	1	3	positive regulation of miRNA catabolic process	BP
484	GO:0001550	0.0840837	0.997557	1	3	ovarian cumulus expansion	BP
13106	GO:0048165	0.0840837	0.997557	1	3	fused antrum stage	BP
7671	GO:0030892	0.084278	0.997245	1	4	mitotic cohesin complex	CC
3468	GO:0006810	0.0843176	0.931357	126	5200	transport	BP
14959	GO:0060509	0.0843459	0.997061	1	5	type I pneumocyte differentiation	BP
19963	GO:1902533	0.0844253	0.942444	30	1054	positive regulation of intracellular signal transduction	BP
19100	GO:0150062	0.0845343	0.997228	1	4	complement-mediated synapse pruning	BP
13242	GO:0048499	0.084549	0.997227	1	4	synaptic vesicle membrane organization	BP
10051	GO:0035671	0.0847053	0.997035	1	5	enone reductase activity	MF
11534	GO:0043555	0.0847748	0.987875	2	20	regulation of translation in response to stress	BP
9377	GO:0034191	0.0848883	0.997204	1	4	apolipoprotein A-I receptor binding	MF
21449	GO:1905429	0.0849262	0.997506	1	3	response to glycine	BP
15285	GO:0061047	0.0849584	0.997199	1	4	positive regulation of branching involved in lung morphogenesis	BP
12181	GO:0045600	0.0849699	0.974626	4	72	positive regulation of fat cell differentiation	BP
7314	GO:0030160	0.0849889	0.997197	1	4	synaptic receptor adaptor activity	MF
2680	GO:0005589	0.0850007	0.997502	1	3	collagen type VI trimer	CC
18237	GO:0098647	0.0850007	0.997502	1	3	collagen beaded filament	CC
22165	GO:2000211	0.0853513	0.997481	1	3	regulation of glutamate metabolic process	BP
14538	GO:0055067	0.0854906	0.963602	7	160	monovalent inorganic cation homeostasis	BP
13376	GO:0048736	0.0855922	0.961138	8	181	appendage development	BP
14712	GO:0060173	0.0855922	0.961138	8	181	limb development	BP
20633	GO:1903899	0.0857955	0.997143	1	4	positive regulation of PERK-mediated unfolded protein response	BP
3872	GO:0007622	0.0858168	0.979911	3	50	rhythmic behavior	BP
13046	GO:0048002	0.0858686	0.963306	7	192	antigen processing and presentation of peptide antigen	BP
4008	GO:0008219	0.0858689	0.93493	58	2280	cell death	BP
5967	GO:0016491	0.0860986	0.946192	20	748	oxidoreductase activity	MF
9850	GO:0035330	0.0863048	0.987634	2	18	regulation of hippo signaling	BP
9520	GO:0034451	0.086412	0.969628	5	97	centriolar satellite	CC
9743	GO:0035064	0.0864122	0.974069	4	70	methylated histone binding	MF
18986	GO:0140034	0.0864122	0.974069	4	70	methylation-dependent protein binding	MF
18034	GO:0097449	0.0864598	0.987544	2	19	astrocyte projection	CC
21030	GO:1904690	0.086521	0.997093	1	4	positive regulation of cytoplasmic translational initiation	BP
1671	GO:0003829	0.086531	0.997409	1	3	beta-1,3-galactosyl-O-glycosyl-glycoprotein beta-1,6-N-acetylglucosaminyltransferase activity	MF
11074	GO:0042744	0.0865971	0.987114	2	32	hydrogen peroxide catabolic process	BP
20701	GO:1904018	0.0866269	0.96043	8	235	positive regulation of vasculature development	BP
17843	GO:0097100	0.0866783	0.996893	1	5	supercoiled DNA binding	MF
19604	GO:1901655	0.086757	0.969472	5	97	cellular response to ketone	BP
14081	GO:0051495	0.0868764	0.958264	9	228	positive regulation of cytoskeleton organization	BP
714	GO:0001905	0.0869341	0.997385	1	3	activation of membrane attack complex	BP
768	GO:0001969	0.0869341	0.997385	1	3	regulation of activation of membrane attack complex	BP
18346	GO:0098840	0.0870575	0.973831	4	68	protein transport along microtubule	BP
18521	GO:0099118	0.0870575	0.973831	4	68	microtubule-based protein transport	BP
13902	GO:0051173	0.087234	0.931249	82	3187	positive regulation of nitrogen compound metabolic process	BP
10553	GO:0038066	0.0872409	0.97941	3	52	p38MAPK cascade	BP
8308	GO:0032069	0.0872785	0.987221	2	22	regulation of nuclease activity	BP
3653	GO:0007141	0.0875385	0.987089	2	24	male meiosis I	BP
13286	GO:0048585	0.0877218	0.93548	46	1757	negative regulation of response to stimulus	BP
10853	GO:0042321	0.0878507	0.996807	1	5	negative regulation of circadian sleep/wake cycle, sleep	BP
4346	GO:0009055	0.0878589	0.973219	4	109	electron transfer activity	MF
14592	GO:0060011	0.0880056	0.996991	1	4	Sertoli cell proliferation	BP
6788	GO:0019882	0.08808	0.959634	8	230	antigen processing and presentation	BP
3632	GO:0007080	0.0881438	0.979166	3	48	mitotic metaphase plate congression	BP
16682	GO:0071622	0.0881739	0.979097	3	52	regulation of granulocyte chemotaxis	BP
14933	GO:0060465	0.0882572	0.997303	1	3	pharynx development	BP
16946	GO:0072089	0.0885675	0.964983	6	129	stem cell proliferation	BP
1078	GO:0002449	0.0886424	0.955236	10	353	lymphocyte mediated immunity	BP
12376	GO:0045927	0.0887631	0.955275	10	273	positive regulation of growth	BP
14769	GO:0060266	0.0887687	0.996738	1	5	negative regulation of respiratory burst involved in inflammatory response	BP
20656	GO:1903936	0.0889483	0.996725	1	5	cellular response to sodium arsenite	BP
13890	GO:0051153	0.089001	0.968317	5	119	regulation of striated muscle cell differentiation	BP
5018	GO:0010818	0.0890076	0.986632	2	28	T cell chemotaxis	BP
5748	GO:0016050	0.0890392	0.951991	12	339	vesicle organization	BP
3455	GO:0006787	0.0892198	0.996475	1	7	porphyrin-containing compound catabolic process	BP
8945	GO:0033015	0.0892198	0.996475	1	7	tetrapyrrole catabolic process	BP
10788	GO:0042167	0.0892198	0.996475	1	7	heme catabolic process	BP
12501	GO:0046149	0.0892198	0.996475	1	7	pigment catabolic process	BP
18303	GO:0098772	0.0892643	0.928671	94	3773	molecular function regulator	MF
364	GO:0000964	0.0894219	0.996689	1	5	mitochondrial RNA 5'-end processing	BP
7854	GO:0031253	0.0894378	0.950455	13	346	cell projection membrane	CC
952	GO:0002265	0.0895325	0.996883	1	4	astrocyte activation involved in immune response	BP
14589	GO:0060008	0.089609	0.986724	2	21	Sertoli cell differentiation	BP
13649	GO:0050793	0.089616	0.930077	73	2792	regulation of developmental process	BP
12339	GO:0045861	0.0897185	0.95296	11	367	negative regulation of proteolysis	BP
9947	GO:0035513	0.0897247	0.996666	1	5	oxidative RNA demethylation	BP
9949	GO:0035515	0.0897247	0.996666	1	5	oxidative RNA demethylase activity	MF
19848	GO:1902254	0.0897731	0.986604	2	23	negative regulation of intrinsic apoptotic signaling pathway by p53 class mediator	BP
7125	GO:0022009	0.0898327	0.996862	1	4	central nervous system vasculogenesis	BP
6258	GO:0017046	0.0899132	0.978511	3	52	peptide hormone binding	MF
942	GO:0002249	0.0899496	0.996649	1	5	lymphocyte anergy	BP
1196	GO:0002667	0.0899496	0.996649	1	5	regulation of T cell anergy	BP
1331	GO:0002870	0.0899496	0.996649	1	5	T cell anergy	BP
1360	GO:0002911	0.0899496	0.996649	1	5	regulation of lymphocyte anergy	BP
19431	GO:1901224	0.0901376	0.972464	4	80	positive regulation of NIK/NF-kappaB signaling	BP
7533	GO:0030545	0.0902849	0.949739	13	532	receptor regulator activity	MF
18091	GO:0097542	0.0903214	0.978466	3	46	ciliary tip	CC
15233	GO:0060978	0.0903385	0.997171	1	3	angiogenesis involved in coronary vascular morphogenesis	BP
6082	GO:0016706	0.0904682	0.978416	3	46	2-oxoglutarate-dependent dioxygenase activity	MF
8078	GO:0031638	0.0905044	0.978225	3	59	zymogen activation	BP
16842	GO:0071895	0.0905451	0.996604	1	5	odontoblast differentiation	BP
8893	GO:0032940	0.0905551	0.934897	39	1434	secretion by cell	BP
15034	GO:0060612	0.0905824	0.978415	3	44	adipose tissue development	BP
1128	GO:0002532	0.0906207	0.972172	4	93	production of molecular mediator involved in inflammatory response	BP
393	GO:0001055	0.0906496	0.996458	1	6	RNA polymerase II activity	MF
2315	GO:0004867	0.0906844	0.972122	4	97	serine-type endopeptidase inhibitor activity	MF
11440	GO:0043406	0.0908001	0.95407	10	265	positive regulation of MAP kinase activity	BP
4980	GO:0010756	0.0908489	0.996442	1	6	positive regulation of plasminogen activation	BP
1111	GO:0002507	0.0908606	0.986247	2	26	tolerance induction	BP
13256	GO:0048524	0.090862	0.967526	5	107	positive regulation of viral process	BP
17105	GO:0072331	0.090936	0.953982	10	268	signal transduction by p53 class mediator	BP
8725	GO:0032691	0.0909394	0.985974	2	39	negative regulation of interleukin-1 beta production	BP
12333	GO:0045844	0.0909445	0.972093	4	85	positive regulation of striated muscle tissue development	BP
13310	GO:0048636	0.0909445	0.972093	4	85	positive regulation of muscle organ development	BP
5180	GO:0014009	0.0910937	0.978138	3	50	glial cell proliferation	BP
13978	GO:0051302	0.0911016	0.960595	7	171	regulation of cell division	BP
14215	GO:0051754	0.0912924	0.996546	1	5	meiotic sister chromatid cohesion, centromeric	BP
2076	GO:0004534	0.0914953	0.997097	1	3	5'-3' exoribonuclease activity	MF
4772	GO:0010314	0.0916022	0.986359	2	19	phosphatidylinositol-5-phosphate binding	MF
2557	GO:0005280	0.0918444	0.996717	1	4	amino acid:proton symporter activity	MF
4981	GO:0010757	0.0918964	0.996358	1	6	negative regulation of plasminogen activation	BP
17522	GO:0090174	0.0920481	0.966971	5	108	organelle membrane fusion	BP
13052	GO:0048010	0.0921339	0.966999	5	98	vascular endothelial growth factor receptor signaling pathway	BP
378	GO:0000987	0.0922859	0.935081	34	1129	cis-regulatory region sequence-specific DNA binding	MF
2833	GO:0005850	0.0923139	0.996467	1	5	eukaryotic translation initiation factor 2 complex	CC
21877	GO:1990564	0.0923192	0.996467	1	5	protein polyufmylation	BP
21889	GO:1990592	0.0923192	0.996467	1	5	protein K69-linked ufmylation	BP
10175	GO:0035867	0.0923738	0.996678	1	4	alphav-beta3 integrin-IGF-1-IGF1R complex	CC
17864	GO:0097124	0.0924708	0.996455	1	5	cyclin A2-CDK2 complex	CC
13153	GO:0048259	0.0924855	0.966787	5	105	regulation of receptor-mediated endocytosis	BP
348	GO:0000930	0.0925643	0.986028	2	21	gamma-tubulin complex	CC
21841	GO:1990441	0.0927158	0.996653	1	4	negative regulation of transcription from RNA polymerase II promoter in response to endoplasmic reticulum stress	BP
3032	GO:0006172	0.0927673	0.996432	1	5	ADP biosynthetic process	BP
14003	GO:0051346	0.0928511	0.946927	14	470	negative regulation of hydrolase activity	BP
4505	GO:0009256	0.0928977	0.996421	1	5	10-formyltetrahydrofolate metabolic process	BP
983	GO:0002309	0.0932704	0.996612	1	4	T cell proliferation involved in immune response	BP
20328	GO:1903334	0.0933777	0.996604	1	4	positive regulation of protein folding	BP
5261	GO:0014802	0.0934795	0.996596	1	4	terminal cisterna	CC
9461	GO:0034366	0.0935017	0.996043	1	8	spherical high-density lipoprotein particle	CC
13638	GO:0050777	0.093558	0.962353	6	159	negative regulation of immune response	BP
9195	GO:0033624	0.0935724	0.99696	1	3	negative regulation of integrin activation	BP
3122	GO:0006334	0.0935768	0.966092	5	144	nucleosome assembly	BP
15040	GO:0060627	0.0936237	0.942499	18	555	regulation of vesicle-mediated transport	BP
13099	GO:0048146	0.0936396	0.977251	3	51	positive regulation of fibroblast proliferation	BP
13701	GO:0050867	0.0936676	0.948982	12	409	positive regulation of cell activation	BP
18361	GO:0098869	0.0937642	0.970823	4	101	cellular oxidant detoxification	BP
10455	GO:0036452	0.0939971	0.985493	2	26	ESCRT complex	CC
8653	GO:0032596	0.094041	0.996331	1	5	protein transport into membrane raft	BP
5522	GO:0015485	0.0940607	0.977137	3	49	cholesterol binding	MF
5083	GO:0010891	0.0940608	0.996329	1	5	negative regulation of sequestering of triglyceride	BP
13702	GO:0050868	0.0941325	0.965938	5	119	negative regulation of T cell activation	BP
6800	GO:0019900	0.0941607	0.938011	24	754	kinase binding	MF
14021	GO:0051383	0.0941749	0.985598	2	22	kinetochore organization	BP
6799	GO:0019899	0.0946252	0.927103	63	2277	enzyme binding	MF
21209	GO:1904978	0.0946732	0.996507	1	4	regulation of endosome organization	BP
8587	GO:0032489	0.0947408	0.996016	1	7	regulation of Cdc42 protein signal transduction	BP
7652	GO:0030867	0.0948032	0.985212	2	29	rough endoplasmic reticulum membrane	CC
13060	GO:0048018	0.0948397	0.94817	12	487	receptor ligand activity	MF
14914	GO:0060443	0.0951361	0.976838	3	45	mammary gland morphogenesis	BP
14065	GO:0051459	0.0953186	0.996076	1	6	regulation of corticotropin secretion	BP
8848	GO:0032879	0.0953433	0.925203	74	2880	regulation of localization	BP
3346	GO:0006627	0.0953831	0.995961	1	7	protein processing involved in protein targeting to mitochondrion	BP
11936	GO:0044860	0.0954521	0.996448	1	4	protein localization to plasma membrane raft	BP
1212	GO:0002688	0.0955024	0.965276	5	123	regulation of leukocyte chemotaxis	BP
4188	GO:0008511	0.0956703	0.996819	1	3	sodium:potassium:chloride symporter activity	MF
4615	GO:0009674	0.0956703	0.996819	1	3	potassium:sodium symporter activity	MF
6227	GO:0016941	0.0956739	0.996431	1	4	natriuretic peptide receptor activity	MF
4154	GO:0008457	0.0957668	0.996424	1	4	beta-galactosyl-N-acetylglucosaminylgalactosylglucosyl-ceramide beta-1,3-acetylglucosaminyltransferase activity	MF
3537	GO:0006915	0.0958078	0.928015	51	1995	apoptotic process	BP
3752	GO:0007289	0.0959383	0.985127	2	23	spermatid nucleus differentiation	BP
1042	GO:0002396	0.095942	0.995913	1	7	MHC protein complex assembly	BP
11444	GO:0043410	0.0959611	0.941734	17	553	positive regulation of MAPK cascade	BP
13644	GO:0050786	0.0959663	0.99567	1	11	RAGE receptor binding	MF
13720	GO:0050893	0.0959907	0.996407	1	4	sensory processing	BP
14902	GO:0060431	0.0962026	0.996391	1	4	primary lung bud formation	BP
19682	GO:1901863	0.0962303	0.969889	4	86	positive regulation of muscle tissue development	BP
3106	GO:0006301	0.0962636	0.976325	3	52	postreplication repair	BP
7328	GO:0030176	0.096347	0.960945	6	156	integral component of endoplasmic reticulum membrane	CC
18354	GO:0098855	0.0963863	0.99677	1	3	HCN channel complex	CC
9985	GO:0035578	0.0967948	0.969614	4	91	azurophil granule lumen	CC
12666	GO:0046579	0.0968702	0.969765	4	71	positive regulation of Ras protein signal transduction	BP
4851	GO:0010564	0.0968755	0.936575	23	794	regulation of cell cycle process	BP
3358	GO:0006643	0.0970237	0.954644	8	213	membrane lipid metabolic process	BP
582	GO:0001725	0.0976697	0.969467	4	68	stress fiber	CC
18074	GO:0097517	0.0976697	0.969467	4	68	contractile actin filament bundle	CC
14016	GO:0051377	0.0977549	0.996271	1	4	mannose-ethanolamine phosphotransferase activity	MF
14396	GO:0052428	0.0978527	0.995745	1	7	modulation by host of symbiont molecular function	BP
12688	GO:0046620	0.0979516	0.964157	5	116	regulation of organ growth	BP
15839	GO:0070160	0.0979537	0.960248	6	129	tight junction	CC
5210	GO:0014050	0.0979604	0.996012	1	5	negative regulation of glutamate secretion	BP
16848	GO:0071901	0.0979664	0.960148	6	148	negative regulation of protein serine/threonine kinase activity	BP
14892	GO:0060420	0.0979785	0.969145	4	87	regulation of heart growth	BP
9198	GO:0033627	0.0980768	0.969258	4	71	cell adhesion mediated by integrin	BP
21028	GO:1904688	0.0980865	0.996002	1	5	regulation of cytoplasmic translational initiation	BP
13782	GO:0051005	0.0982779	0.995707	1	7	negative regulation of lipoprotein lipase activity	BP
6069	GO:0016667	0.098564	0.975421	3	59	oxidoreductase activity, acting on a sulfur group of donors	MF
18032	GO:0097444	0.0988865	0.996182	1	4	spine apparatus	CC
12760	GO:0046755	0.0990283	0.984251	2	26	viral budding	BP
2850	GO:0005875	0.0991117	0.956326	7	158	microtubule associated complex	CC
14976	GO:0060535	0.0991784	0.996159	1	4	trachea cartilage morphogenesis	BP
10019	GO:0035621	0.0992209	0.996156	1	4	ER to Golgi ceramide transport	BP
13697	GO:0050863	0.0993964	0.94698	11	332	regulation of T cell activation	BP
6231	GO:0016972	0.0994481	0.996138	1	4	thiol oxidase activity	MF
11439	GO:0043405	0.0994911	0.945339	12	343	regulation of MAP kinase activity	BP
18653	GO:0099629	0.0995906	0.996547	1	3	postsynaptic specialization of symmetric synapse	CC
4672	GO:0009897	0.099625	0.945174	12	405	external side of plasma membrane	CC
13707	GO:0050873	0.0997162	0.975141	3	50	brown fat cell differentiation	BP
702	GO:0001887	0.0998035	0.995857	1	5	selenium compound metabolic process	BP
10085	GO:0035720	0.0999068	0.996101	1	4	intraciliary anterograde transport	BP
